# Supplementary material for: Oxidative cycloaddition of hydroxamic acids with dienes or guaiacols mediated by iodine(III) reagents
Source: Beilstein J Org Chem. 2018 Feb 28;14:531–6. doi: 10.3762/bjoc.14.39 (PMC5852453; doi:10.3762/bjoc.14.39)
Supplement: File 2 — X-ray structure of 3aa. [file Beilstein_J_Org_Chem-14-531-s002.cif]

#====================================================================
data_New_Global_Publ_Block
# start Validation Reply Form
_vrf_PLAT027_1
;
PROBLEM: _diffrn_reflns_theta_full value (too) Low ......      59.37 Degree
RESPONSE: Poorly diffracting crystal.
;
# end Validation Reply Form
#====================================================================
data_global 
_audit_creation_date        "2017-11-22"
_audit_creation_method CRYSTALS_ver_14.61

_oxford_structure_analysis_title  '_09182015-1'
_chemical_name_systematic         ?
_chemical_melting_point           ?

#looking for refcif 
 
 
# Check this file using the IUCr facility at: 
# http://checkcif.iucr.org/ 
 
# The content below is held in the file 'script/refcif.dat'. This is a text 
# file which you may edit to reflect local conditions. 
# Items which need looking at are represented by a '?'. 
# Items for which there are choices are prefixed with 'choose from'. 
 
_publ_contact_letter 
; 
 Please consider this CIF submission for 
 publication as a Short Format Paper in BJOC. 
; 
_publ_contact_author_name         'Victor Nemykin' 
_publ_contact_author_address 
; 
 Department of Chemistry, 
 University of Manitoba, 
 Winnipeg, MB, R3T 2N2, Canada.
; 
 
_publ_contact_author_phone        '+1 204 4749265' 
_publ_contact_author_fax          '+1 204 4749265' 
_publ_contact_author_email        'Victor.Nemykin@umanitoba.ca' 
_publ_requested_journal           'BJOC' 
_publ_requested_category          EO # choose from: FI FM FO CI CM CO AD 
_publ_requested_coeditor_name     'Prof ' 
 
_publ_section_title 
# Title of paper - generally just the systematic or trivial name 
; ? 
; 
 
# The loop structure below should contain the names and addresses of all 
# authors, in the required order of publication. Repeat as necessary. 
loop_ 
 _publ_author_name 
 _publ_author_address 
 _publ_author_footnote 
 'Nemykin, Victor N.' # Author 1 
; 
  Department of Chemistry, 
 University of Manitoba, 
 Winnipeg, MB, R3T 2N2, Canada. # Address for author 1 
; 
; 
 ? # Footnote for author 1 
; 
 'Zhdankin, V. V.' # Author 2 
; 
 Department of Chemistry & Biochemistry
University of Minnesota Duluth
Duluth, MN 55812, USA # Address 2 
; 
; 
 ? # Footnote 2 
; 
 
 
_publ_section_abstract 
# Text of the abstract 
# (a) The Abstract must be self-contained and comprehensible 
# without the rest of the paper. This means no references 
# to atom names or to compound numbers; compounds must be 
# identified as the title compound, or by name or by some other 
# means such as derivatives of each other (e.g. "the 
# corresponding ketone"). 
# (b) The chemical formula of "the title compound" must be given. 
# (c) Any crystallographic molecular symmetry should be 
# mentioned, and also the presence of more than one molecule 
# in the asymmetric unit (i.e. anything other than Z'=1). 
; 
? 
; 
 
_publ_section_related_literature  # Not in version 2.3.1 
############################################################### 
# Essential references (e.g. to the origin of the material studied, related 
# structural studies, and to information supporting the reported structure) 
# should be cited in this section, with appropriate very brief explanatory 
# text, for example `The synthesis of the complex is described by Jones 
# (2001). The anhydrous complex has essentially the same coordination 
# geometry (Smith, 2003).' In addition, all references included in the 
# supplementary materials, but not elsewhere in the published article, 
# should be given here. The simple text `For related literature, see:...' 
# may be used, but further details should be provided in the Comment 
# section, which forms part of the supplementary material. 
############################################################### 
; 
? 
; 
 
_publ_section_comment 
# Text of the paper 
# Note that atoms are referenced as N2, not N(2) or N~2~ 
# If text containing () occur within (), the outer ones should be [] 
# Figures should be referenced as Fig. 
; 
? 
; 
_publ_section_acknowledgements    # Acknowledgments 
; 
? 
; 
_publ_section_figure_captions 
# Captions to figures - Start each caption on a new line after a blank line 
; 
Fig. 1. 
The title compound with displacement ellipsoids drawn at the 50% 
probability level. H atoms are shown as spheres of 
arbitary radius. 
 
; 
 
 
_publ_section_exptl_refinement 
# Some potentially useful phrases are donated by Bill Clegg: 
; 
In the absence of significant anomalous scattering, Friedel pairs were 
merged. 
 
The absolute configuration was arbitrarily assigned. 
 
The relatively large ratio of minimum to maximum corrections applied 
in the multiscan process (1:nnn) reflect changes in the illuminated 
volume of the crystal. 
 
Changes in illuminated volume were kept to a minimum, and were 
taken into account (G\"orbitz, 1999) by the multi-scan inter-frame 
scaling (DENZO/SCALEPACK, Otwinowski & Minor, 1997). 
 
 
G\"orbitz, C. H. (1999). Acta Cryst. B55, 1090-1098. 
 
 
 
 
The H atoms were all located in a difference map, but those 
attached to carbon atoms were repositioned geometrically. 
The H atoms were initially refined with soft restraints on the 
bond lengths and angles to regularise their geometry 
(C---H in the range 0.93--0.98, 
N---H in the range 0.86--0.89 
N---H to 0.86 
O---H = 0.82 
\%A) 
and 
U~iso~(H) (in the range 1.2-1.5 times U~eq~ of the parent atom), 
after which the positions were refined with riding constraints 
(Cooper et al, 2010). 
 
Cooper, R. I., Thompson, A. L. & Watkin, D. J. (2010). J. Appl. Cryst. 
43, 1100-1107. 
 
; 
 
_publ_section_exptl_prep 
# Brief details or a reference. Include solvent if known 
; 
? 
; 
 
# Hand-made tables can be put in the cif. The number of columns 
# is set in the loop header. 
# The contants of each column can either be a piece of text 
# without any spaces (eg a number) or other text enclosed in " " 
# Remove the leading # in the following example 
 
#geom_extra_table_head_A 
#; 
#Table 2. 
#Molecular parameters deviating most from MOGUL averages 
#; 
# 
#loop_ 
#_geom_extra_tableA_col_1 
#_geom_extra_tableA_col_2 
#_geom_extra_tableA_col_3 
#_geom_extra_tableA_col_4 
# 
#Parameter "Observed Value" "MOGUL Value" "MOGUL e.s.d" 
#N5-C6-C4 129 124 "7 (\%)" 
#C3-O10-C2 105 109 "2 (\%)" 
#C6-O7 1.25 1.22 ".02 (\%A)" 
# 
 
data_1 
 
_exptl_special_details 
; 
 The crystal was 
placed in the cold stream of an Oxford 
Cryosystems open-flow nitrogen cryostat (Cosier & 
Glazer, 1986) with a nominal stability of 0.1K. 
 
Cosier, J. & Glazer, A.M., 1986. J. Appl. Cryst. 105-107. 
; 
_refine_special_details 
; 
? 
; 
#--------------------------------------------------------------- 
# _oxford_ data items, April 2010: 
# There is some uncertainty about the correct way of forming local data 
# names, e.g. 
 
# _atom_site_special_shape_oxford 
# or 
# _oxford_atom_site_special_shape 
 
# see: 
# http://www.iucr.org/resources/cif/spec/version1.1/semantics#namespace 
 
# A reserved prefix, e.g. foo, must be used in the following way 
# " If the data file contains items defined in a DDL1 dictionary, the 
# local data names assigned under the reserved prefix must contain it as 
# their first component, e.g. _foo_atom_site_my_item. " 
 
# However, this seems to say the opposite: 
# http://www.iucr.org/__data/iucr/cif/standard/cifstd8.html 
 
# According to advice from the IUCr, CRYSTALS is correct 
#--------------------------------------------------------------- 
# End of 'script/refcif.dat' 
#end of refcif 
_cell_length_a                    9.0411(2)
_cell_length_b                    10.3722(2)
_cell_length_c                    11.9066(8)
_cell_angle_alpha                 90
_cell_angle_beta                  108.150(8)
_cell_angle_gamma                 90
_cell_volume                      1061.00(7)
 
_symmetry_cell_setting            'monoclinic' 
_symmetry_space_group_name_H-M    'P 1 21/c 1 ' 
_symmetry_space_group_name_Hall   ? 
loop_
 _symmetry_equiv_pos_as_xyz
 'x,y,z'
 '-x,-y,-z'
 '-x,y+1/2,-z+1/2'
 'x,-y+1/2,z+1/2'

loop_
_atom_type_symbol
_atom_type_scat_dispersion_real
_atom_type_scat_dispersion_imag
_atom_type_scat_Cromer_Mann_a1
_atom_type_scat_Cromer_Mann_b1
_atom_type_scat_Cromer_Mann_a2
_atom_type_scat_Cromer_Mann_b2
_atom_type_scat_Cromer_Mann_a3
_atom_type_scat_Cromer_Mann_b3
_atom_type_scat_Cromer_Mann_a4
_atom_type_scat_Cromer_Mann_b4
_atom_type_scat_Cromer_Mann_c
_atom_type_scat_source  
 C       0.0181   0.0091   2.3100  20.8439   1.0200  10.2075   1.5886   0.5687
   0.8650  51.6512   0.2156 'International Tables Vol C 4.2.6.8 and 6.1.1.4'
 H       0.0000   0.0000   0.4930  10.5109   0.3229  26.1257   0.1402   3.1424
   0.0408  57.7998   0.0030 'International Tables Vol C 4.2.6.8 and 6.1.1.4'
 N       0.0311   0.0180  12.2126   0.0057   3.1322   9.8933   2.0125  28.9975
   1.1663   0.5826 -11.5290 'International Tables Vol C 4.2.6.8 and 6.1.1.4'
 O       0.0492   0.0322   3.0485  13.2771   2.2868   5.7011   1.5463   0.3239
   0.8670  32.9089   0.2508 'International Tables Vol C 4.2.6.8 and 6.1.1.4'
 
 
_cell_formula_units_Z                    4

# Given Formula = C13 H13 N1 O2 
# Dc =      1.35 Fooo =    456.00 Mu =      7.38 M =    215.25
# Found Formula = C13 H13 N1 O2 
# Dc =      1.35 FOOO =    456.00 Mu =      7.38 M =    215.25

_chemical_formula_sum             'C13 H13 N1 O2'
_chemical_formula_moiety          'C13 H13 N1 O2'
_chemical_compound_source                ?
_chemical_formula_weight            215.25
 
 
_cell_measurement_reflns_used         1897
_cell_measurement_theta_min              9
_cell_measurement_theta_max             68
_cell_measurement_temperature          123
 
_exptl_crystal_description        'block' 
_exptl_crystal_colour             'colourless' 
_exptl_crystal_size_min           0.240 
_exptl_crystal_size_mid           0.380 
_exptl_crystal_size_max           0.420 
 
_exptl_crystal_density_diffrn     1.347 
_exptl_crystal_density_meas       ? 
_exptl_crystal_density_method     'not measured' 
# Non-dispersive F(000): 
_exptl_crystal_F_000              456 
_exptl_absorpt_coefficient_mu     0.738 
 
# Sheldrick geometric approximatio 0.76 0.84 
_exptl_absorpt_correction_type    multi-scan 
_exptl_absorpt_process_details    'DENZO/SCALEPACK (Otwinowski & Minor, 1997)' 
_exptl_absorpt_correction_T_min   0.46 
_exptl_absorpt_correction_T_max   0.84 
_diffrn_measurement_device_type   'Unknown' 
_diffrn_measurement_device        'Serial' 
_diffrn_radiation_monochromator   'graphite' 
_diffrn_radiation_type            'Cu K\a'
_diffrn_radiation_wavelength           1.54187
_diffrn_measurement_method        \w 
 
# If a reference occurs more than once, delete the author 
# and date from subsequent references. 
_computing_data_collection        'USER DEFINED DATA COLLECTION' 
_computing_cell_refinement        'USER DEFINED CELL REFINEMENT' 
_computing_data_reduction         'USER DEFINED DATA REDUCTION' 
_computing_structure_solution     'SHELXS 86 (Sheldrick, 1986)' 
_computing_structure_refinement   'CRYSTALS (Betteridge et al., 2003)' 
_computing_publication_material   'CRYSTALS (Betteridge et al., 2003)' 
_computing_molecular_graphics     'CAMERON (Watkin et al., 1996)' 
 
_diffrn_standards_interval_time   2 
_diffrn_standards_interval_count  . 
_diffrn_standards_number          1897 
_diffrn_standards_decay_%         68.20 
 
_diffrn_ambient_temperature        123
_diffrn_reflns_number             6088 
_reflns_number_total              1897 
_diffrn_reflns_av_R_equivalents   0.043 
# Number of reflections without Friedels Law is 0 
# Number of reflections with Friedels Law is 1897 
# Theoretical number of reflections is about 3886 
 
 
_diffrn_reflns_theta_min          5.148 
_diffrn_reflns_theta_max          68.245 
_diffrn_measured_fraction_theta_max 0.978 
 
_diffrn_reflns_theta_full         59.373 
_diffrn_measured_fraction_theta_full 0.995 
 
 
_diffrn_reflns_limit_h_min        -10 
_diffrn_reflns_limit_h_max        10 
_diffrn_reflns_limit_k_min        -12 
_diffrn_reflns_limit_k_max        12 
_diffrn_reflns_limit_l_min        -14 
_diffrn_reflns_limit_l_max        14 
_reflns_limit_h_min               -10 
_reflns_limit_h_max               10 
_reflns_limit_k_min               0 
_reflns_limit_k_max               12 
_reflns_limit_l_min               0 
_reflns_limit_l_max               14 
 
_oxford_diffrn_Wilson_B_factor    0.00 
_oxford_diffrn_Wilson_scale       0.00 
 
_atom_sites_solution_primary      direct #heavy,direct,difmap,geom,iterative
# _atom_sites_solution_secondary  difmap
_atom_sites_solution_hydrogens    difmap
 
_refine_diff_density_min          -0.36 
_refine_diff_density_max          0.38 
 
 
# The current dictionary definitions do not cover the 
# situation where the reflections used for refinement were 
# selected by a user-defined sigma threshold 
 
 
# The values actually used during refinement 
_oxford_reflns_threshold_expression_ref     I>-3.0\s(I)
_refine_ls_number_reflns          1875 
_refine_ls_number_restraints      0 
_refine_ls_number_parameters      145 
_oxford_refine_ls_R_factor_ref    0.0901 
_refine_ls_wR_factor_ref          0.1125 
_refine_ls_goodness_of_fit_ref    0.9112 
_refine_ls_shift/su_max           0.0000805 
_refine_ls_shift/su_mean          0.0000226 
 
 
# The values computed with all filters except I/sigma 
_oxford_reflns_number_all         1875 
_refine_ls_R_factor_all           0.0901 
_refine_ls_wR_factor_all          0.1125 
 
# The values computed with a 2 sigma cutoff - a la SHELX 
_reflns_threshold_expression      I>2.0\s(I)
_reflns_number_gt                 1233 
_refine_ls_R_factor_gt            0.0594 
_refine_ls_wR_factor_gt           0.0810 
 
# choose from: rm (reference molecule of known chirality), 
# ad (anomolous dispersion - Flack), rmad (rm and ad), 
# syn (from synthesis), unk (unknown) or . (not applicable). 
_chemical_absolute_configuration  '.' 
 
 
_refine_ls_structure_factor_coef  Fsqd 
_refine_ls_matrix_type            full
_refine_ls_hydrogen_treatment     constr         #undef, noref, refall,
                                                 # refxyz, refU, constr or mixed
_refine_ls_weighting_scheme       calc 
_refine_ls_weighting_details 
;
 Method, part 1, Chebychev polynomial, (Watkin, 1994, Prince, 1982) 
 [weight] = 1.0/[A~0~*T~0~(x)+A~1~*T~1~(x) ... +A~n-1~]*T~n-1~(x)] 
 where A~i~ are the Chebychev coefficients listed below and x= Fcalc/Fmax 
 Method = Robust Weighting (Prince, 1982) 
 W = [weight] * [1-(deltaF/6*sigmaF)^2^]^2^ 
 A~i~ are: 
 60.3 82.8 24.5 
;
# Insert your own references if required - in alphabetical order 
_publ_section_references 
; 
User-defined data collection reference 
 
User defined data reduction 
 
User defined cell refinement 
 
Betteridge, P.W., Carruthers, J.R., Cooper, R.I., 
Prout, K. & Watkin, D.J. (2003). J. Appl. Cryst. 36, 1487. 
 
Otwinowski, Z. & Minor, W. (1997). Methods in Enzymology, Vol. 276, 
edited by C. W. Carter Jr & R. M. Sweet, pp. 307--326. 
New York: Academic Press. 
 
Prince, E. 
Mathematical Techniques in Crystallography 
and Materials Science 
Springer-Verlag, New York, 1982. 
 
Sheldrick, G. M. (2008). Acta Cryst A64, 112-122. 
 
Watkin D.J. (1994). 
Acta Cryst, A50, 411-437. 
 
Watkin, D.J., Prout, C.K. & Pearce, L.J. (1996). CAMERON, Chemical 
Crystallography Laboratory, Oxford, UK. 
; 

# Uequiv = arithmetic mean of Ui i.e. Ueqiv = (U1+U2+U3)/3

# Replace last . with number of unfound hydrogen atoms attached to an atom.

# ..._refinement_flags_... 
# . no refinement constraints           S special position constraint on site
# G rigid group refinement of site      R riding atom
# D distance or angle restraint on site T thermal displacement constraints
# U Uiso or Uij restraint (rigid bond)  P partial occupancy constraint


loop_
_atom_site_label
_atom_site_type_symbol
_atom_site_fract_x
_atom_site_fract_y
_atom_site_fract_z
_atom_site_U_iso_or_equiv
_atom_site_occupancy
_atom_site_adp_type
_atom_site_refinement_flags_posn
_atom_site_refinement_flags_adp
_atom_site_refinement_flags_occupancy
_atom_site_disorder_assembly
_atom_site_disorder_group
_atom_site_attached_hydrogens
O1 O -0.2086(2) 0.03019(19) 0.28161(17) 0.0354 1.0000 Uani . . . . . . 
C2 C -0.1415(3) 0.1261(3) 0.3337(2) 0.0281 1.0000 Uani . . . . . . 
N3 N 0.0168(2) 0.1270(2) 0.38480(19) 0.0299 1.0000 Uani . . . . . . 
O4 O 0.0864(2) 0.25317(19) 0.39923(18) 0.0345 1.0000 Uani . . . . . . 
C5 C 0.2198(3) 0.2541(3) 0.3534(2) 0.0327 1.0000 Uani . . . . . . 
C6 C 0.1743(3) 0.1962(3) 0.2326(3) 0.0384 1.0000 Uani . . . . . . 
C7 C 0.1213(3) 0.0756(3) 0.2294(2) 0.0360 1.0000 Uani . . . . . . 
C8 C 0.1118(3) 0.0307(3) 0.3470(2) 0.0326 1.0000 Uani . . . . . . 
C9 C 0.2753(3) 0.0357(3) 0.4391(2) 0.0350 1.0000 Uani . . . . . . 
C10 C 0.3443(3) 0.1713(3) 0.4377(2) 0.0349 1.0000 Uani . . . . . . 
C11 C -0.2303(3) 0.2402(3) 0.3539(2) 0.0282 1.0000 Uani . . . . . . 
C12 C -0.1920(3) 0.3033(3) 0.4627(2) 0.0322 1.0000 Uani . . . . . . 
C13 C -0.2833(3) 0.4038(3) 0.4788(2) 0.0340 1.0000 Uani . . . . . . 
C14 C -0.4115(3) 0.4442(3) 0.3888(2) 0.0356 1.0000 Uani . . . . . . 
C15 C -0.4509(3) 0.3823(3) 0.2797(2) 0.0354 1.0000 Uani . . . . . . 
C16 C -0.3611(3) 0.2798(3) 0.2633(2) 0.0339 1.0000 Uani . . . . . . 
H51 H 0.2549 0.3441 0.3517 0.0574 1.0000 Uiso R . . . . . 
H61 H 0.1826 0.2399 0.1662 0.0578 1.0000 Uiso R . . . . . 
H71 H 0.0925 0.0254 0.1613 0.0611 1.0000 Uiso R . . . . . 
H81 H 0.0669 -0.0562 0.3429 0.0508 1.0000 Uiso R . . . . . 
H92 H 0.2656 0.0206 0.5181 0.0540 1.0000 Uiso R . . . . . 
H91 H 0.3425 -0.0291 0.4229 0.0542 1.0000 Uiso R . . . . . 
H101 H 0.3754 0.2100 0.5157 0.0580 1.0000 Uiso R . . . . . 
H102 H 0.4365 0.1652 0.4125 0.0578 1.0000 Uiso R . . . . . 
H121 H -0.1035 0.2782 0.5251 0.0579 1.0000 Uiso R . . . . . 
H131 H -0.2580 0.4443 0.5526 0.0554 1.0000 Uiso R . . . . . 
H141 H -0.4723 0.5140 0.3994 0.0610 1.0000 Uiso R . . . . . 
H151 H -0.5385 0.4089 0.2179 0.0569 1.0000 Uiso R . . . . . 
H161 H -0.3883 0.2376 0.1908 0.0549 1.0000 Uiso R . . . . . 
loop_
_atom_site_aniso_label
_atom_site_aniso_U_11
_atom_site_aniso_U_22
_atom_site_aniso_U_33
_atom_site_aniso_U_23
_atom_site_aniso_U_13
_atom_site_aniso_U_12
O1 0.0369(11) 0.0320(11) 0.0381(10) -0.0078(8) 0.0126(8) -0.0066(8) 
C2 0.0342(14) 0.0313(14) 0.0227(12) -0.0014(10) 0.0145(10) -0.0041(11) 
N3 0.0296(11) 0.0250(11) 0.0364(12) -0.0029(9) 0.0123(9) -0.0009(8) 
O4 0.0310(10) 0.0271(10) 0.0463(11) -0.0063(9) 0.0131(8) -0.0034(7) 
C5 0.0292(13) 0.0347(15) 0.0364(15) 0.0030(12) 0.0132(12) 0.0013(11) 
C6 0.0327(15) 0.0492(18) 0.0325(14) 0.0059(13) 0.0090(12) 0.0082(12) 
C7 0.0316(14) 0.0412(17) 0.0333(13) -0.0067(12) 0.0074(11) 0.0060(11) 
C8 0.0352(14) 0.0279(15) 0.0362(14) -0.0041(11) 0.0133(11) 0.0008(10) 
C9 0.0362(15) 0.0393(17) 0.0292(13) 0.0056(12) 0.0095(11) 0.0053(12) 
C10 0.0268(14) 0.0390(17) 0.0361(15) 0.0017(12) 0.0056(12) 0.0005(11) 
C11 0.0312(12) 0.0262(14) 0.0297(13) -0.0001(10) 0.0134(10) -0.0012(10) 
C12 0.0351(14) 0.0344(15) 0.0280(13) 0.0024(11) 0.0109(11) -0.0006(11) 
C13 0.0418(15) 0.0341(15) 0.0304(13) 0.0016(11) 0.0175(12) 0.0047(12) 
C14 0.0349(14) 0.0363(15) 0.0413(15) 0.0037(13) 0.0203(12) 0.0060(11) 
C15 0.0317(14) 0.0415(16) 0.0363(14) 0.0069(12) 0.0154(12) 0.0031(11) 
C16 0.0329(13) 0.0416(17) 0.0277(13) -0.0003(12) 0.0100(11) -0.0014(11) 

_refine_ls_extinction_method 
    'None'
_oxford_refine_ls_scale 1.422(8) 
loop_
 _geom_bond_atom_site_label_1
 _geom_bond_site_symmetry_1
 _geom_bond_atom_site_label_2
 _geom_bond_site_symmetry_2
 _geom_bond_distance
 _geom_bond_publ_flag
O1 . C2 . 1.228(3)    yes
C2 . N3 . 1.369(3)    yes
C2 . C11 . 1.492(4)    yes
N3 . O4 . 1.439(3)    yes
N3 . C8 . 1.476(3)    yes
O4 . C5 . 1.471(3)    yes
C5 . C6 . 1.493(4)    yes
C5 . C10 . 1.520(4)    yes
C5 . H51 . 0.989    no
C6 . C7 . 1.335(4)    yes
C6 . H61 . 0.935    no
C7 . C8 . 1.503(4)    yes
C7 . H71 . 0.930    no
C8 . C9 . 1.543(4)    yes
C8 . H81 . 0.984    no
C9 . C10 . 1.541(4)    yes
C9 . H92 . 0.984    no
C9 . H91 . 0.965    no
C10 . H101 . 0.970    no
C10 . H102 . 0.972    no
C11 . C12 . 1.395(4)    yes
C11 . C16 . 1.392(4)    yes
C12 . C13 . 1.379(4)    yes
C12 . H121 . 0.943    no
C13 . C14 . 1.376(4)    yes
C13 . H131 . 0.936    no
C14 . C15 . 1.392(4)    yes
C14 . H141 . 0.941    no
C15 . C16 . 1.388(4)    yes
C15 . H151 . 0.939    no
C16 . H161 . 0.930    no
loop_
 _geom_angle_atom_site_label_1
 _geom_angle_site_symmetry_1
 _geom_angle_atom_site_label_2
 _geom_angle_site_symmetry_2
 _geom_angle_atom_site_label_3
 _geom_angle_site_symmetry_3
 _geom_angle
 _geom_angle_publ_flag
O1 . C2 . N3 . 120.9(2)    yes
O1 . C2 . C11 . 121.2(2)    yes
N3 . C2 . C11 . 117.6(2)    yes
C2 . N3 . O4 . 114.6(2)    yes
C2 . N3 . C8 . 119.1(2)    yes
O4 . N3 . C8 . 112.15(19)    yes
N3 . O4 . C5 . 109.89(19)    yes
O4 . C5 . C6 . 110.1(2)    yes
O4 . C5 . C10 . 106.0(2)    yes
C6 . C5 . C10 . 109.5(2)    yes
O4 . C5 . H51 . 108.6    no
C6 . C5 . H51 . 110.7    no
C10 . C5 . H51 . 111.8    no
C5 . C6 . C7 . 113.2(3)    yes
C5 . C6 . H61 . 123.3    no
C7 . C6 . H61 . 123.6    no
C6 . C7 . C8 . 112.8(3)    yes
C6 . C7 . H71 . 123.4    no
C8 . C7 . H71 . 123.8    no
C7 . C8 . N3 . 106.4(2)    yes
C7 . C8 . C9 . 109.4(2)    yes
N3 . C8 . C9 . 106.3(2)    yes
C7 . C8 . H81 . 112.4    no
N3 . C8 . H81 . 111.3    no
C9 . C8 . H81 . 110.8    no
C8 . C9 . C10 . 108.9(2)    yes
C8 . C9 . H92 . 108.9    no
C10 . C9 . H92 . 108.2    no
C8 . C9 . H91 . 111.0    no
C10 . C9 . H91 . 110.6    no
H92 . C9 . H91 . 109.3    no
C9 . C10 . C5 . 107.7(2)    yes
C9 . C10 . H101 . 111.4    no
C5 . C10 . H101 . 109.4    no
C9 . C10 . H102 . 109.5    no
C5 . C10 . H102 . 111.3    no
H101 . C10 . H102 . 107.6    no
C2 . C11 . C12 . 122.2(2)    yes
C2 . C11 . C16 . 118.6(2)    yes
C12 . C11 . C16 . 119.1(3)    yes
C11 . C12 . C13 . 119.8(3)    yes
C11 . C12 . H121 . 120.4    no
C13 . C12 . H121 . 119.8    no
C12 . C13 . C14 . 121.1(3)    yes
C12 . C13 . H131 . 119.2    no
C14 . C13 . H131 . 119.7    no
C13 . C14 . C15 . 119.7(3)    yes
C13 . C14 . H141 . 121.0    no
C15 . C14 . H141 . 119.3    no
C14 . C15 . C16 . 119.6(3)    yes
C14 . C15 . H151 . 120.3    no
C16 . C15 . H151 . 120.2    no
C11 . C16 . C15 . 120.7(3)    yes
C11 . C16 . H161 . 119.7    no
C15 . C16 . H161 . 119.6    no
loop_
 _geom_hbond_atom_site_label_D
 _geom_hbond_site_symmetry_D
 _geom_hbond_atom_site_label_H
 _geom_hbond_site_symmetry_H
 _geom_hbond_atom_site_label_A
 _geom_hbond_site_symmetry_A
 _geom_hbond_angle_DHA
 _geom_hbond_distance_DH
 _geom_hbond_distance_HA
 _geom_hbond_distance_DA
 _geom_hbond_publ_flag
C5 . H51 . O1 3_555 140.02(8) 0.989 2.450 3.270(4)    yes


_iucr_refine_instructions_details
;
#
# Punched on 22/11/17 at 21:37:41
#
#LIST     12                                                                    
BLOCK SCALE X'S, U'S 
RIDE C   (   5,X'S) H   (  51,X'S) 
RIDE C   (   6,X'S) H   (  61,X'S) 
RIDE C   (   7,X'S) H   (  71,X'S) 
RIDE C   (   8,X'S) H   (  81,X'S) 
RIDE C   (   9,X'S) H   (  92,X'S) H   (  91,X'S) 
RIDE C   (  10,X'S) H   ( 101,X'S) H   ( 102,X'S) 
RIDE C   (  12,X'S) H   ( 121,X'S) 
RIDE C   (  13,X'S) H   ( 131,X'S) 
RIDE C   (  14,X'S) H   ( 141,X'S) 
RIDE C   (  15,X'S) H   ( 151,X'S) 
RIDE C   (  16,X'S) H   ( 161,X'S) 
END                                                                             
#
# Punched on 22/11/17 at 21:37:41
#
#LIST     16                                                                    
NO 
REM   HREST   START (DO NOT REMOVE THIS LINE) 
REM   HREST   END (DO NOT REMOVE THIS LINE) 
END                                                                             
;

# Manually omitted reflections

loop_
_oxford_refln_omitted_index_h
_oxford_refln_omitted_index_k
_oxford_refln_omitted_index_l
_oxford_refln_omitted_flag
_oxford_refln_omitted_details
  -5   0  12  x   .
  -5   0  12  x   .
  -6   5   9  x   .
  -8   2   9  x   .
  -4  11   4  x   .
  -4  11   4  x   .
  -4  11   4  x   .
  -7   8   8  x   .
  -3   0  12  x   .
   2   0  12  x   .
  -4   9   6  x   .
  -7   8   1  x   .
  -7   8   8  x   .
  -3  10   4  x   .
   8   1   1  x   .
   1   3  11  x   .
  -5   9   5  x   .
  -5   9   4  x   .
