# Supplementary material for: Oxidative cycloaddition of hydroxamic acids with dienes or guaiacols mediated by iodine(III) reagents
Source: Beilstein J Org Chem. 2018 Feb 28;14:531–6. doi: 10.3762/bjoc.14.39 (PMC5852453; doi:10.3762/bjoc.14.39)
Supplement: File 4 — X-ray structure of 6aa. [file Beilstein_J_Org_Chem-14-531-s004.cif]

data_global
_audit_creation_method            SHELXL-2014
_audit_creation_date                               2016-09-29

data_I
_chemical_name_systematic
;
 ?
;
_chemical_name_common             ?
_chemical_melting_point           ?
_chemical_formula_moiety         'C15 H15 N O5' 
_chemical_formula_sum            'C15 H15 N O5' 
_chemical_formula_weight          289.28

loop_
 _atom_type_symbol
 _atom_type_description
 _atom_type_scat_dispersion_real
 _atom_type_scat_dispersion_imag
 _atom_type_scat_source
 'C'  'C'   0.0181   0.0091
 'International Tables Vol C Tables 4.2.6.8 and 6.1.1.4'
 'H'  'H'   0.0000   0.0000
 'International Tables Vol C Tables 4.2.6.8 and 6.1.1.4'
 'N'  'N'   0.0311   0.0180
 'International Tables Vol C Tables 4.2.6.8 and 6.1.1.4'
 'O'  'O'   0.0492   0.0322
 'International Tables Vol C Tables 4.2.6.8 and 6.1.1.4'
 
_space_group_crystal_system       triclinic
_space_group_IT_number            2
_space_group_name_H-M_alt         'P -1'
_space_group_name_Hall            '-P 1'
 
_shelx_space_group_comment
;
The symmetry employed for this shelxl refinement is uniquely defined
by the following loop, which should always be used as a source of
symmetry information in preference to the above space-group names.
They are only intended as comments.
;
 
loop_
 _space_group_symop_operation_xyz
 'x, y, z'
 '-x, -y, -z'
 
_cell_length_a                    7.29127(13)
_cell_length_b                    8.31167(15)
_cell_length_c                    11.5175(2)
_cell_angle_alpha                 82.3378(11)
_cell_angle_beta                  80.5820(10)
_cell_angle_gamma                 84.9113(10)
_cell_volume                      680.84(2)
_cell_formula_units_Z             2
_cell_measurement_temperature     193(2)
_cell_measurement_reflns_used                      11412
_cell_measurement_theta_min                        3.92
_cell_measurement_theta_max                        68.17
 
_exptl_crystal_description                         block
_exptl_crystal_colour                              colorless
_exptl_crystal_density_meas       ? 
_exptl_crystal_density_method     ?              
_exptl_crystal_density_diffrn     1.411          
_exptl_crystal_F_000              304
_exptl_transmission_factor_min    ?                                             
_exptl_transmission_factor_max    ?                                             
_exptl_crystal_size_max           0.600
_exptl_crystal_size_mid           0.500
_exptl_crystal_size_min           0.300
_exptl_absorpt_coefficient_mu     0.896
_shelx_estimated_absorpt_T_min    0.615
_shelx_estimated_absorpt_T_max    0.775
_exptl_absorpt_correction_type                     numerical
_exptl_absorpt_process_details                    'NUMABS (Rigaku, 1999)'
_exptl_absorpt_correction_T_min                    0.616
_exptl_absorpt_correction_T_max                    0.764
 
_exptl_special_details
;
 ?
;
 
_diffrn_ambient_temperature       193(2)
_diffrn_radiation_wavelength      1.54187
_diffrn_radiation_type            CuK\a
_diffrn_source                    'rotating anode'                     
_diffrn_measurement_device_type                   'Rigaku R-AXIS RAPID'
_diffrn_measurement_method                         \w
_diffrn_detector_area_resol_mean                   10.000
_diffrn_reflns_number             12382
_diffrn_reflns_av_unetI/netI      0.0193
_diffrn_reflns_av_R_equivalents   0.0356
_diffrn_reflns_limit_h_min        -8
_diffrn_reflns_limit_h_max        8
_diffrn_reflns_limit_k_min        -9
_diffrn_reflns_limit_k_max        10
_diffrn_reflns_limit_l_min        -13
_diffrn_reflns_limit_l_max        13
_diffrn_reflns_theta_min          3.919
_diffrn_reflns_theta_max          68.168
_diffrn_reflns_theta_full         67.687
_diffrn_measured_fraction_theta_max   0.987
_diffrn_measured_fraction_theta_full  0.987
_diffrn_reflns_Laue_measured_fraction_max    0.987
_diffrn_reflns_Laue_measured_fraction_full   0.987
_diffrn_reflns_point_group_measured_fraction_max   0.987
_diffrn_reflns_point_group_measured_fraction_full  0.987
_reflns_number_total              2454
_reflns_number_gt                 2189
_reflns_threshold_expression      'I > 2\s(I)'
_reflns_Friedel_coverage          0.000
_reflns_Friedel_fraction_max      .
_reflns_Friedel_fraction_full     .
 
_reflns_special_details
;
 Reflections were merged by SHELXL according to the crystal
 class for the calculation of statistics and refinement.
 
 _reflns_Friedel_fraction is defined as the number of unique
 Friedel pairs measured divided by the number that would be
 possible theoretically, ignoring centric projections and
 systematic absences.
;
 
_computing_data_collection                        'RAPID AUTO (Rigaku, 2004)'
_computing_cell_refinement                        'RAPID AUTO'
_computing_data_reduction                         'RAPID AUTO'
_computing_structure_solution
                                             'Il Milione (Burla, et al., 2007)'
_computing_structure_refinement   'SHELXL-2014 (Sheldrick, 2014)'
_computing_molecular_graphics     ?
_computing_publication_material   ?
 
_refine_special_details
;
 ?
;
_refine_ls_structure_factor_coef  Fsqd
_refine_ls_matrix_type            full
_refine_ls_weighting_scheme       calc
_refine_ls_weighting_details
'w=1/[\s^2^(Fo^2^)+(0.0695P)^2^+0.2618P] where P=(Fo^2^+2Fc^2^)/3'
_atom_sites_solution_primary      ?
_atom_sites_solution_secondary    ?
_atom_sites_solution_hydrogens    geom
_refine_ls_hydrogen_treatment     constr
_refine_ls_extinction_method      SHELXL
_refine_ls_extinction_coef        0.024(2)
_refine_ls_extinction_expression
 'Fc^*^=kFc[1+0.001xFc^2^\l^3^/sin(2\q)]^-1/4^'
_refine_ls_number_reflns          2454
_refine_ls_number_parameters      193
_refine_ls_number_restraints      0
_refine_ls_R_factor_all           0.0448
_refine_ls_R_factor_gt            0.0404
_refine_ls_wR_factor_ref          0.1196
_refine_ls_wR_factor_gt           0.1094
_refine_ls_goodness_of_fit_ref    1.071
_refine_ls_restrained_S_all       1.071
_refine_ls_shift/su_max           0.000
_refine_ls_shift/su_mean          0.000
 
loop_
 _atom_site_label
 _atom_site_type_symbol
 _atom_site_fract_x
 _atom_site_fract_y
 _atom_site_fract_z
 _atom_site_U_iso_or_equiv
 _atom_site_adp_type
 _atom_site_occupancy
 _atom_site_site_symmetry_order  
 _atom_site_calc_flag
 _atom_site_refinement_flags_posn
 _atom_site_refinement_flags_adp
 _atom_site_refinement_flags_occupancy
 _atom_site_disorder_assembly
 _atom_site_disorder_group
O1 O 0.18964(15) 0.18665(13) 0.79058(10) 0.0285(3) Uani 1 1 d . . . . .
O2 O 0.55001(17) 0.38419(15) 0.84079(12) 0.0396(3) Uani 1 1 d . . . . .
O3 O 0.37438(14) 0.64343(12) 0.70605(9) 0.0267(3) Uani 1 1 d . . . . .
O4 O 0.14685(15) 0.54077(13) 0.85909(9) 0.0295(3) Uani 1 1 d . . . . .
O5 O -0.12480(17) 0.32361(14) 0.59756(11) 0.0379(3) Uani 1 1 d . . . . .
N1 N 0.06548(17) 0.30636(15) 0.73568(11) 0.0250(3) Uani 1 1 d . . . . .
C1 C 0.1648(2) 0.44676(18) 0.67153(13) 0.0243(3) Uani 1 1 d . . . . .
H1 H 0.0763 0.5343 0.6400 0.029 Uiso 1 1 calc R U . . .
C2 C 0.2744(2) 0.50914(18) 0.75901(13) 0.0240(3) Uani 1 1 d . . . . .
C3 C 0.4229(2) 0.37067(19) 0.78923(13) 0.0259(4) Uani 1 1 d . . . . .
C4 C 0.3846(2) 0.21629(19) 0.74177(14) 0.0269(4) Uani 1 1 d . . . . .
H4 H 0.4711 0.1224 0.7665 0.032 Uiso 1 1 calc R U . . .
C5 C 0.4133(2) 0.2585(2) 0.61009(14) 0.0302(4) Uani 1 1 d . . . . .
H5 H 0.5020 0.2009 0.5580 0.036 Uiso 1 1 calc R U . . .
C6 C 0.3033(2) 0.38395(19) 0.57271(14) 0.0275(4) Uani 1 1 d . . . . .
H6 H 0.3110 0.4295 0.4920 0.033 Uiso 1 1 calc R U . . .
C7 C 0.2605(2) 0.78671(19) 0.67383(16) 0.0336(4) Uani 1 1 d . . . . .
H7A H 0.2023 0.7711 0.6056 0.040 Uiso 1 1 calc R U . . .
H7B H 0.3379 0.8800 0.6530 0.040 Uiso 1 1 calc R U . . .
H7C H 0.1635 0.8071 0.7409 0.040 Uiso 1 1 calc R U . . .
C8 C 0.2213(3) 0.6049(2) 0.95036(15) 0.0378(4) Uani 1 1 d . . . . .
H8A H 0.1217 0.6204 1.0170 0.045 Uiso 1 1 calc R U . . .
H8B H 0.2728 0.7096 0.9186 0.045 Uiso 1 1 calc R U . . .
H8C H 0.3199 0.5284 0.9776 0.045 Uiso 1 1 calc R U . . .
C9 C -0.0612(2) 0.24285(18) 0.67982(13) 0.0256(4) Uani 1 1 d . . . . .
C10 C -0.1272(2) 0.07976(18) 0.73082(14) 0.0248(3) Uani 1 1 d . . . . .
C11 C -0.1489(2) 0.0256(2) 0.85134(14) 0.0316(4) Uani 1 1 d . . . . .
H11 H -0.1136 0.0904 0.9049 0.038 Uiso 1 1 calc R U . . .
C12 C -0.2223(3) -0.1231(2) 0.89329(17) 0.0412(4) Uani 1 1 d . . . . .
H12 H -0.2376 -0.1598 0.9758 0.049 Uiso 1 1 calc R U . . .
C13 C -0.2732(3) -0.2186(2) 0.81568(18) 0.0425(5) Uani 1 1 d . . . . .
H13 H -0.3233 -0.3205 0.8449 0.051 Uiso 1 1 calc R U . . .
C14 C -0.2510(2) -0.1655(2) 0.69588(17) 0.0363(4) Uani 1 1 d . . . . .
H14 H -0.2851 -0.2313 0.6425 0.044 Uiso 1 1 calc R U . . .
C15 C -0.1793(2) -0.0166(2) 0.65313(14) 0.0286(4) Uani 1 1 d . . . . .
H15 H -0.1655 0.0200 0.5706 0.034 Uiso 1 1 calc R U . . .
 
loop_
 _atom_site_aniso_label
 _atom_site_aniso_U_11
 _atom_site_aniso_U_22
 _atom_site_aniso_U_33
 _atom_site_aniso_U_23
 _atom_site_aniso_U_13
 _atom_site_aniso_U_12
O1 0.0268(6) 0.0274(6) 0.0319(6) 0.0043(4) -0.0107(4) -0.0055(4)
O2 0.0362(7) 0.0402(7) 0.0498(8) -0.0097(6) -0.0249(6) -0.0023(5)
O3 0.0254(6) 0.0232(5) 0.0322(6) -0.0034(4) -0.0040(4) -0.0066(4)
O4 0.0282(6) 0.0345(6) 0.0273(6) -0.0088(5) -0.0016(4) -0.0071(4)
O5 0.0418(7) 0.0336(6) 0.0426(7) 0.0072(5) -0.0242(6) -0.0117(5)
N1 0.0236(6) 0.0227(6) 0.0297(7) 0.0006(5) -0.0087(5) -0.0041(5)
C1 0.0252(7) 0.0218(7) 0.0270(8) -0.0006(6) -0.0075(6) -0.0055(6)
C2 0.0244(7) 0.0238(8) 0.0246(7) -0.0040(6) -0.0033(6) -0.0053(6)
C3 0.0255(8) 0.0285(8) 0.0244(8) -0.0022(6) -0.0054(6) -0.0049(6)
C4 0.0232(8) 0.0263(8) 0.0327(8) -0.0036(6) -0.0088(6) -0.0016(6)
C5 0.0300(8) 0.0321(8) 0.0307(8) -0.0113(7) -0.0038(6) -0.0042(6)
C6 0.0335(8) 0.0287(8) 0.0226(7) -0.0034(6) -0.0060(6) -0.0102(6)
C7 0.0372(9) 0.0251(8) 0.0381(9) -0.0006(7) -0.0062(7) -0.0044(6)
C8 0.0442(10) 0.0448(10) 0.0277(9) -0.0121(7) -0.0043(7) -0.0119(8)
C9 0.0236(7) 0.0263(8) 0.0281(8) -0.0033(6) -0.0066(6) -0.0032(6)
C10 0.0198(7) 0.0259(8) 0.0298(8) -0.0044(6) -0.0052(6) -0.0034(5)
C11 0.0311(8) 0.0352(9) 0.0303(9) -0.0063(7) -0.0046(6) -0.0093(7)
C12 0.0448(10) 0.0439(10) 0.0341(9) 0.0050(8) -0.0045(8) -0.0165(8)
C13 0.0426(10) 0.0315(9) 0.0542(12) 0.0040(8) -0.0091(8) -0.0168(7)
C14 0.0338(9) 0.0309(9) 0.0487(11) -0.0104(8) -0.0121(8) -0.0087(7)
C15 0.0259(8) 0.0313(8) 0.0303(8) -0.0057(6) -0.0069(6) -0.0031(6)
 
_geom_special_details
;
 All esds (except the esd in the dihedral angle between two l.s. planes)
 are estimated using the full covariance matrix.  The cell esds are taken
 into account individually in the estimation of esds in distances, angles
 and torsion angles; correlations between esds in cell parameters are only
 used when they are defined by crystal symmetry.  An approximate (isotropic)
 treatment of cell esds is used for estimating esds involving l.s. planes.
;
 
loop_
 _geom_bond_atom_site_label_1
 _geom_bond_atom_site_label_2
 _geom_bond_distance
 _geom_bond_site_symmetry_2
 _geom_bond_publ_flag
O1 N1 1.4384(16) . ?
O1 C4 1.4701(18) . ?
O2 C3 1.2001(19) . ?
O3 C2 1.4024(17) . ?
O3 C7 1.4327(19) . ?
O4 C2 1.3961(18) . ?
O4 C8 1.4390(19) . ?
O5 C9 1.2175(19) . ?
N1 C9 1.3845(19) . ?
N1 C1 1.4754(18) . ?
C1 C6 1.509(2) . ?
C1 C2 1.5490(19) . ?
C1 H1 1.0000 . ?
C2 C3 1.554(2) . ?
C3 C4 1.524(2) . ?
C4 C5 1.495(2) . ?
C4 H4 1.0000 . ?
C5 C6 1.327(2) . ?
C5 H5 0.9500 . ?
C6 H6 0.9500 . ?
C7 H7A 0.9800 . ?
C7 H7B 0.9800 . ?
C7 H7C 0.9800 . ?
C8 H8A 0.9800 . ?
C8 H8B 0.9800 . ?
C8 H8C 0.9800 . ?
C9 C10 1.492(2) . ?
C10 C11 1.389(2) . ?
C10 C15 1.394(2) . ?
C11 C12 1.386(2) . ?
C11 H11 0.9500 . ?
C12 C13 1.384(3) . ?
C12 H12 0.9500 . ?
C13 C14 1.379(3) . ?
C13 H13 0.9500 . ?
C14 C15 1.384(2) . ?
C14 H14 0.9500 . ?
C15 H15 0.9500 . ?
 
loop_
 _geom_angle_atom_site_label_1
 _geom_angle_atom_site_label_2
 _geom_angle_atom_site_label_3
 _geom_angle
 _geom_angle_site_symmetry_1
 _geom_angle_site_symmetry_3
 _geom_angle_publ_flag
N1 O1 C4 110.48(10) . . ?
C2 O3 C7 114.45(11) . . ?
C2 O4 C8 115.88(12) . . ?
C9 N1 O1 114.58(11) . . ?
C9 N1 C1 117.75(12) . . ?
O1 N1 C1 111.60(11) . . ?
N1 C1 C6 107.02(12) . . ?
N1 C1 C2 107.40(12) . . ?
C6 C1 C2 108.25(12) . . ?
N1 C1 H1 111.3 . . ?
C6 C1 H1 111.3 . . ?
C2 C1 H1 111.3 . . ?
O4 C2 O3 113.55(11) . . ?
O4 C2 C1 107.29(12) . . ?
O3 C2 C1 111.82(12) . . ?
O4 C2 C3 111.69(12) . . ?
O3 C2 C3 105.87(11) . . ?
C1 C2 C3 106.45(11) . . ?
O2 C3 C4 125.24(14) . . ?
O2 C3 C2 124.99(14) . . ?
C4 C3 C2 109.76(12) . . ?
O1 C4 C5 112.39(12) . . ?
O1 C4 C3 105.45(12) . . ?
C5 C4 C3 104.55(13) . . ?
O1 C4 H4 111.4 . . ?
C5 C4 H4 111.4 . . ?
C3 C4 H4 111.4 . . ?
C6 C5 C4 113.75(14) . . ?
C6 C5 H5 123.1 . . ?
C4 C5 H5 123.1 . . ?
C5 C6 C1 113.05(14) . . ?
C5 C6 H6 123.5 . . ?
C1 C6 H6 123.5 . . ?
O3 C7 H7A 109.5 . . ?
O3 C7 H7B 109.5 . . ?
H7A C7 H7B 109.5 . . ?
O3 C7 H7C 109.5 . . ?
H7A C7 H7C 109.5 . . ?
H7B C7 H7C 109.5 . . ?
O4 C8 H8A 109.5 . . ?
O4 C8 H8B 109.5 . . ?
H8A C8 H8B 109.5 . . ?
O4 C8 H8C 109.5 . . ?
H8A C8 H8C 109.5 . . ?
H8B C8 H8C 109.5 . . ?
O5 C9 N1 120.34(14) . . ?
O5 C9 C10 121.99(13) . . ?
N1 C9 C10 117.47(13) . . ?
C11 C10 C15 119.49(14) . . ?
C11 C10 C9 123.03(14) . . ?
C15 C10 C9 117.36(14) . . ?
C12 C11 C10 119.87(15) . . ?
C12 C11 H11 120.1 . . ?
C10 C11 H11 120.1 . . ?
C13 C12 C11 120.40(17) . . ?
C13 C12 H12 119.8 . . ?
C11 C12 H12 119.8 . . ?
C14 C13 C12 119.87(16) . . ?
C14 C13 H13 120.1 . . ?
C12 C13 H13 120.1 . . ?
C13 C14 C15 120.21(15) . . ?
C13 C14 H14 119.9 . . ?
C15 C14 H14 119.9 . . ?
C14 C15 C10 120.16(15) . . ?
C14 C15 H15 119.9 . . ?
C10 C15 H15 119.9 . . ?
 
loop_
 _geom_torsion_atom_site_label_1
 _geom_torsion_atom_site_label_2
 _geom_torsion_atom_site_label_3
 _geom_torsion_atom_site_label_4
 _geom_torsion
 _geom_torsion_site_symmetry_1
 _geom_torsion_site_symmetry_2
 _geom_torsion_site_symmetry_3
 _geom_torsion_site_symmetry_4
 _geom_torsion_publ_flag
C4 O1 N1 C9 121.96(13) . . . . ?
C4 O1 N1 C1 -15.08(15) . . . . ?
C9 N1 C1 C6 -72.02(16) . . . . ?
O1 N1 C1 C6 63.54(14) . . . . ?
C9 N1 C1 C2 171.94(12) . . . . ?
O1 N1 C1 C2 -52.51(15) . . . . ?
C8 O4 C2 O3 -54.20(18) . . . . ?
C8 O4 C2 C1 -178.28(13) . . . . ?
C8 O4 C2 C3 65.43(16) . . . . ?
C7 O3 C2 O4 -55.70(16) . . . . ?
C7 O3 C2 C1 65.88(16) . . . . ?
C7 O3 C2 C3 -178.60(12) . . . . ?
N1 C1 C2 O4 -54.93(15) . . . . ?
C6 C1 C2 O4 -170.16(12) . . . . ?
N1 C1 C2 O3 179.94(11) . . . . ?
C6 C1 C2 O3 64.71(15) . . . . ?
N1 C1 C2 C3 64.77(14) . . . . ?
C6 C1 C2 C3 -50.46(15) . . . . ?
O4 C2 C3 O2 -74.43(19) . . . . ?
O3 C2 C3 O2 49.63(19) . . . . ?
C1 C2 C3 O2 168.77(15) . . . . ?
O4 C2 C3 C4 106.48(14) . . . . ?
O3 C2 C3 C4 -129.45(12) . . . . ?
C1 C2 C3 C4 -10.32(16) . . . . ?
N1 O1 C4 C5 -42.75(16) . . . . ?
N1 O1 C4 C3 70.57(14) . . . . ?
O2 C3 C4 O1 127.12(16) . . . . ?
C2 C3 C4 O1 -53.79(15) . . . . ?
O2 C3 C4 C5 -114.19(17) . . . . ?
C2 C3 C4 C5 64.89(15) . . . . ?
O1 C4 C5 C6 55.08(17) . . . . ?
C3 C4 C5 C6 -58.79(16) . . . . ?
C4 C5 C6 C1 -4.31(19) . . . . ?
N1 C1 C6 C5 -52.91(16) . . . . ?
C2 C1 C6 C5 62.57(16) . . . . ?
O1 N1 C9 O5 -153.50(14) . . . . ?
C1 N1 C9 O5 -19.2(2) . . . . ?
O1 N1 C9 C10 31.59(18) . . . . ?
C1 N1 C9 C10 165.87(12) . . . . ?
O5 C9 C10 C11 -141.90(17) . . . . ?
N1 C9 C10 C11 32.9(2) . . . . ?
O5 C9 C10 C15 34.1(2) . . . . ?
N1 C9 C10 C15 -151.03(14) . . . . ?
C15 C10 C11 C12 -0.1(2) . . . . ?
C9 C10 C11 C12 175.86(15) . . . . ?
C10 C11 C12 C13 0.3(3) . . . . ?
C11 C12 C13 C14 0.0(3) . . . . ?
C12 C13 C14 C15 -0.5(3) . . . . ?
C13 C14 C15 C10 0.7(3) . . . . ?
C11 C10 C15 C14 -0.4(2) . . . . ?
C9 C10 C15 C14 -176.58(14) . . . . ?
 
_refine_diff_density_max    0.282
_refine_diff_density_min   -0.318
_refine_diff_density_rms    0.056

_shelxl_version_number 2014-3

_shelx_res_file
;
TITL FSaitoA_160929_1_
CELL  1.54187 7.29127 8.31167 11.51754 82.33780 80.58200 84.91130
ZERR  2 0.00013 0.00015 0.00021 0.00110 0.00100 0.00100
LATT 1
SFAC C H N O
UNIT 30 30 2 10
L.S. 10
FMAP 2
PLAN -26
WPDB -2
HTAB
BOND $H
CONF
LIST 4
TEMP -80.0
ACTA
SIZE 0.600 0.500 0.300
WGHT    0.069500    0.261800
EXTI    0.024145
FVAR       1.71493
O1    4    0.189642    0.186655    0.790576    11.00000    0.02678    0.02743 =
         0.03187    0.00431   -0.01075   -0.00551
O2    4    0.550013    0.384189    0.840794    11.00000    0.03616    0.04020 =
         0.04980   -0.00970   -0.02490   -0.00226
O3    4    0.374379    0.643427    0.706048    11.00000    0.02539    0.02323 =
         0.03218   -0.00341   -0.00401   -0.00664
O4    4    0.146847    0.540769    0.859089    11.00000    0.02824    0.03445 =
         0.02730   -0.00884   -0.00161   -0.00711
O5    4   -0.124799    0.323609    0.597561    11.00000    0.04180    0.03361 =
         0.04263    0.00718   -0.02420   -0.01167
N1    3    0.065479    0.306358    0.735684    11.00000    0.02364    0.02267 =
         0.02973    0.00056   -0.00874   -0.00409
C1    1    0.164774    0.446762    0.671527    11.00000    0.02524    0.02184 =
         0.02704   -0.00062   -0.00748   -0.00545
AFIX  13
H1    2    0.076271    0.534279    0.640044    11.00000   -1.20000
AFIX   0
C2    1    0.274397    0.509137    0.759014    11.00000    0.02435    0.02384 =
         0.02456   -0.00396   -0.00331   -0.00530
C3    1    0.422930    0.370670    0.789227    11.00000    0.02552    0.02850 =
         0.02442   -0.00220   -0.00538   -0.00486
C4    1    0.384611    0.216293    0.741772    11.00000    0.02316    0.02627 =
         0.03275   -0.00364   -0.00876   -0.00163
AFIX  13
H4    2    0.471105    0.122418    0.766521    11.00000   -1.20000
AFIX   0
C5    1    0.413305    0.258501    0.610089    11.00000    0.02997    0.03206 =
         0.03066   -0.01125   -0.00383   -0.00423
AFIX  43
H5    2    0.502038    0.200870    0.558007    11.00000   -1.20000
AFIX   0
C6    1    0.303316    0.383949    0.572705    11.00000    0.03351    0.02868 =
         0.02257   -0.00340   -0.00597   -0.01022
AFIX  43
H6    2    0.310997    0.429518    0.492048    11.00000   -1.20000
AFIX   0
C7    1    0.260522    0.786709    0.673830    11.00000    0.03724    0.02511 =
         0.03814   -0.00063   -0.00621   -0.00442
AFIX 137
H7A   2    0.202306    0.771072    0.605620    11.00000   -1.20000
H7B   2    0.337921    0.879953    0.652974    11.00000   -1.20000
H7C   2    0.163459    0.807109    0.740858    11.00000   -1.20000
AFIX   0
C8    1    0.221257    0.604881    0.950361    11.00000    0.04421    0.04480 =
         0.02765   -0.01207   -0.00431   -0.01186
AFIX 137
H8A   2    0.121729    0.620368    1.017042    11.00000   -1.20000
H8B   2    0.272779    0.709570    0.918556    11.00000   -1.20000
H8C   2    0.319938    0.528369    0.977645    11.00000   -1.20000
AFIX   0
C9    1   -0.061177    0.242853    0.679822    11.00000    0.02358    0.02627 =
         0.02805   -0.00327   -0.00658   -0.00318
C10   1   -0.127193    0.079755    0.730820    11.00000    0.01976    0.02585 =
         0.02980   -0.00436   -0.00521   -0.00338
C11   1   -0.148931    0.025620    0.851336    11.00000    0.03106    0.03523 =
         0.03031   -0.00630   -0.00462   -0.00931
AFIX  43
H11   2   -0.113621    0.090409    0.904927    11.00000   -1.20000
AFIX   0
C12   1   -0.222259   -0.123150    0.893289    11.00000    0.04475    0.04391 =
         0.03407    0.00497   -0.00445   -0.01649
AFIX  43
H12   2   -0.237648   -0.159817    0.975799    11.00000   -1.20000
AFIX   0
C13   1   -0.273198   -0.218610    0.815681    11.00000    0.04259    0.03150 =
         0.05420    0.00396   -0.00912   -0.01685
AFIX  43
H13   2   -0.323317   -0.320493    0.844887    11.00000   -1.20000
AFIX   0
C14   1   -0.251037   -0.165502    0.695876    11.00000    0.03383    0.03095 =
         0.04874   -0.01038   -0.01210   -0.00867
AFIX  43
H14   2   -0.285128   -0.231327    0.642522    11.00000   -1.20000
AFIX   0
C15   1   -0.179275   -0.016583    0.653128    11.00000    0.02591    0.03128 =
         0.03032   -0.00567   -0.00692   -0.00308
AFIX  43
H15   2   -0.165496    0.020032    0.570636    11.00000   -1.20000
AFIX   0
HKLF 4

REM  FSaitoA_160929_1_
REM R1 =  0.0404 for    2189 Fo > 4sig(Fo)  and  0.0448 for all    2454 data
REM    193 parameters refined using      0 restraints

END

WGHT      0.0587      0.2908

REM Instructions for potential hydrogen bonds
EQIV $1 -x, -y+1, -z+1
HTAB C6 O5_$1
EQIV $2 -x, -y+1, -z+2
HTAB C8 O4_$2
HTAB C8 O2
EQIV $3 -x+1, -y+1, -z+2
HTAB C8 O2_$3

REM Highest difference peak  0.282,  deepest hole -0.318,  1-sigma level  0.056
Q1    1   0.2324  0.4252  0.6189  11.00000  0.05    0.28
Q2    1   0.3591  0.4425  0.7638  11.00000  0.05    0.27
Q3    1   0.4036  0.3624  0.5989  11.00000  0.05    0.23
Q4    1   0.3023  0.2821  0.5825  11.00000  0.05    0.22
Q5    1   0.4039  0.2980  0.7616  11.00000  0.05    0.21
Q6    1   0.4289  0.1237  0.8004  11.00000  0.05    0.20
Q7    1   0.2955  0.2045  0.7621  11.00000  0.05    0.19
Q8    1   0.4133  0.2291  0.6770  11.00000  0.05    0.18
Q9    1   0.1142  0.3752  0.7029  11.00000  0.05    0.18
Q10   1   0.3630  0.6088  0.9547  11.00000  0.05    0.17
Q11   1  -0.0740  0.1493  0.7024  11.00000  0.05    0.17
Q12   1  -0.3005 -0.1158  0.9925  11.00000  0.05    0.17
Q13   1   0.5127  0.4044  0.7787  11.00000  0.05    0.16
Q14   1   0.1893  0.5412  1.0318  11.00000  0.05    0.16
Q15   1  -0.0906  0.0402  0.7810  11.00000  0.05    0.16
Q16   1   0.3259  0.4400  0.5342  11.00000  0.05    0.16
Q17   1   0.1849  0.7491  0.9371  11.00000  0.05    0.15
Q18   1   0.2211  0.4437  0.4949  11.00000  0.05    0.15
Q19   1   0.1641  0.1161  0.8576  11.00000  0.05    0.15
Q20   1   0.2225  0.4661  0.7136  11.00000  0.05    0.15
Q21   1  -0.1024  0.4358  0.5643  11.00000  0.05    0.15
Q22   1   0.4287  0.6266  0.6244  11.00000  0.05    0.15
Q23   1  -0.0499  0.6982  0.9574  11.00000  0.05    0.15
Q24   1   0.0681  0.7000  0.9933  11.00000  0.05    0.15
Q25   1   0.3363  0.5680  0.7313  11.00000  0.05    0.14
Q26   1  -0.1604  0.3154  0.6665  11.00000  0.05    0.14
;
_shelx_res_checksum   73432

_shelx_hkl_file
;
   0   0   1  229.38    5.53
   0   0   1  212.85    5.59
   0   0   1  223.34    5.58
   0   0   1  226.51    5.49
   0   0   1  219.37    5.71
   0   0   1  220.77    5.69
   0   0   1  220.16    4.98
   0   0  -1  217.30    4.98
   0   0  -1  218.43    5.40
   0   0  -1  218.46    5.66
   0   0  -1  221.13    5.71
   0   0  -1  237.39    5.07
   0   0  -1  225.03    5.76
   0   0  -1  224.52    5.43
   0   0   211883.92  521.25
   0   0   2 9031.57  401.11
   0   0   213658.26  595.90
   0   0   213411.00  589.03
   0   0   2 8879.83  383.28
   0   0   212542.71  552.79
   0   0  -213364.22  587.52
   0   0  -211436.74  501.87
   0   0  -2 8682.45  378.78
   0   0  -212018.60  529.91
   0   0  -212054.52  526.99
   0   0  -210471.93  451.49
   0   0  -2 9111.68  404.93
   0   0  -212316.48  540.89
   0   0   3  469.46   15.02
   0   0   3  539.45   13.00
   0   0   3  480.16   14.31
   0   0   3  511.45   12.35
   0   0   3  500.72   14.27
   0   0   3  481.18   15.04
   0   0   3  494.21   15.46
   0   0  -3  490.13   14.62
   0   0  -3  507.78   14.96
   0   0  -3  493.41   15.72
   0   0  -3  469.62   14.86
   0   0  -3  471.63   14.96
   0   0  -3  500.66   15.64
   0   0  -3  481.78   12.74
   0   0   4  396.57   11.85
   0   0   4  417.06   11.86
   0   0   4  417.66   13.26
   0   0   4  406.78   13.16
   0   0   4  408.76   13.02
   0   0  -4  399.20   11.99
   0   0  -4  383.43   12.47
   0   0  -4  406.60   13.09
   0   0  -4  415.87   13.53
   0   0  -4  418.40   12.35
   0   0  -4  418.96   10.78
   0   0  -4  416.18   11.97
   0   0   5   -0.13    1.71
   0   0   5    2.32    1.67
   0   0   5    0.04    1.07
   0   0   5   -0.04    1.01
   0   0   5    2.68    1.59
   0   0  -5    2.78    0.23
   0   0  -5   -0.06    1.07
   0   0  -5    2.42    1.78
   0   0  -5    1.63    2.80
   0   0  -5    0.00    0.76
   0   0  -5    4.18    1.69
   0   0   6   10.31    1.35
   0   0   6   10.17    1.30
   0   0   6   19.42    2.41
   0   0   6   10.03    2.19
   0   0   6    9.93    2.09
   0   0   6   10.14    0.94
   0   0  -6   10.97    2.34
   0   0  -6   10.16    1.34
   0   0  -6    9.78    0.91
   0   0  -6   10.64    2.26
   0   0  -6    8.69    2.18
   0   0   7  714.80   22.86
   0   0   7  760.36   25.76
   0   0   7  722.22   24.89
   0   0   7  748.72   25.25
   0   0  -7  727.57   25.07
   0   0  -7  700.08   22.67
   0   0  -7  700.96   24.26
   0   0  -7  717.53   24.79
   0   0  -8   30.95    3.41
   0   0  -8   31.99    3.27
   0   0  -8   33.25    3.45
   0   0  -8   30.13    1.97
   0   0  -9   12.83    2.93
   0   0  -9   11.38    5.04
   0   0  -9   10.23    2.82
   0   0 -10   11.06    3.09
   0   0 -10   11.59    3.14
   0   0 -10   11.44    2.88
   0   0  11  335.86   13.85
   0   0 -11  318.43   13.29
   0   0 -11  310.14   12.78
   0   0  12   29.24    3.84
   0   0 -12   29.96    3.74
   0   0 -12   27.41    3.35
   0   0  13    8.19    2.54
   0   0 -13    8.06    2.14
   0   0 -13    7.23    2.50
   0   1 -13   79.90    4.96
   0   1 -13   76.95    3.98
   0  -1  13   85.42    4.63
   0   1 -12    0.19    1.45
   0   1 -12    0.39    1.81
   0  -1  12    0.70    1.70
   0   1 -11  362.31   13.95
   0   1 -11  360.10   14.61
   0  -1  11  376.15   14.85
   0   1 -10    9.37    2.97
   0   1 -10    8.96    2.64
   0   1 -10   11.26    2.86
   0   1  -9   22.23    3.42
   0   1  -9   22.42    3.22
   0   1  -9   21.76    3.06
   0   1  -8    5.25    1.95
   0   1  -8    0.01    2.04
   0   1  -8    5.77    2.20
   0   1  -7  222.97    8.78
   0   1  -7  235.00    7.23
   0   1  -7  226.41    8.71
   0  -1   7  233.48    9.05
   0  -1   7  229.01    8.45
   0  -1   7  227.59    8.65
   0   1  -6  407.31   12.16
   0   1  -6  390.69   13.65
   0   1  -6  398.36   11.99
   0   1  -6  406.79   13.83
   0   1  -6  423.13   14.45
   0   1  -6  393.76   11.83
   0  -1   6  419.98   13.99
   0  -1   6  423.66   12.67
   0  -1   6  405.70   12.09
   0  -1   6  424.63   14.50
   0   1  -5 1862.69   65.51
   0   1  -5 1841.66   61.99
   0   1  -5 1867.69   59.51
   0   1  -5 1886.82   63.40
   0   1  -5 1857.13   65.17
   0   1  -5 1898.53   66.42
   0   1  -5 1751.22   59.55
   0  -1   5 1863.15   65.31
   0  -1   5 1812.92   61.03
   0  -1   5 1853.11   59.04
   0  -1   5 1934.01   67.08
   0  -1   5 1914.47   64.80
   0   1  -4 3638.35  135.03
   0   1  -4 3252.26  121.74
   0   1  -4 3492.81  126.93
   0   1  -4 3303.60  121.39
   0   1  -4 3672.58  130.83
   0   1  -4 3610.34  130.98
   0   1  -4 3512.71  130.80
   0  -1   4 3264.04  118.48
   0  -1   4 3044.18  109.18
   0  -1   4 3469.74  129.31
   0  -1   4 3576.34  131.98
   0  -1   4 3524.92  128.68
   0   1  -3  718.93   22.52
   0   1  -3  740.86   21.71
   0   1  -3  769.95   21.94
   0   1  -3  745.51   21.61
   0   1  -3  719.98   21.77
   0   1  -3  707.67   23.81
   0   1  -3  725.73   22.77
   0  -1   3  696.72   20.05
   0  -1   3  726.20   21.03
   0  -1   3  727.40   22.62
   0  -1   3  722.67   21.71
   0  -1   3  714.42   22.51
   0   1  -2  860.86   26.51
   0   1  -2  831.32   25.83
   0   1  -2  861.19   27.02
   0   1  -2  908.74   26.52
   0   1  -2  865.23   27.22
   0   1  -2  841.82   25.29
   0   1  -2  888.72   26.38
   0  -1   2  869.44   27.26
   0  -1   2  820.74   24.58
   0  -1   2  866.94   25.80
   0  -1   2  871.42   25.41
   0  -1   2  870.01   26.75
   0  -1   2  856.52   27.07
   0   1  -1 2887.14   98.87
   0   1  -1 2692.16   91.25
   0   1  -1 2881.23  100.02
   0   1  -1 2909.74   99.42
   0   1  -1 2748.62   95.19
   0   1  -1 3044.27  105.50
   0   1  -1 2670.06   92.93
   0   1  -1 3016.93  102.26
   0  -1   1 2900.10  101.03
   0  -1   1 2769.55   96.36
   0  -1   1 2840.98   97.20
   0  -1   1 2897.52   99.06
   0  -1   1 2902.99  101.00
   0  -1   1 2844.42   96.32
   0   1   0 2623.76   89.61
   0   1   0 2834.81   97.82
   0   1   0 2820.20   96.54
   0   1   0 2649.05   89.66
   0   1   0 2699.44   89.73
   0   1   0 2718.01   92.99
   0   1   0 2931.08   99.06
   0   1   0 2946.33  100.51
   0  -1   0 2932.27  100.48
   0  -1   0 2642.38   90.73
   0  -1   0 2657.30   90.88
   0  -1   0 2794.49   95.94
   0  -1   0 2798.69   96.25
   0  -1   0 2877.52   98.10
   0  -1   0 2653.64   88.22
   0   1   1 2479.70   83.50
   0   1   1 2554.87   86.72
   0   1   1 2396.81   81.75
   0   1   1 2453.02   83.28
   0   1   1 2492.10   83.18
   0   1   1 2527.75   84.69
   0   1   1 2553.12   85.55
   0  -1  -1 2585.86   87.10
   0  -1  -1 2488.67   84.92
   0  -1  -1 2480.10   85.94
   0  -1  -1 2553.03   86.83
   0  -1  -1 2549.50   85.59
   0  -1  -1 2532.80   84.81
   0  -1  -1 2493.32   84.73
   0  -1  -1 2384.97   81.53
   0   1   2 1588.80   51.81
   0   1   2 1604.93   52.95
   0   1   2 1578.67   51.71
   0   1   2 1605.28   50.19
   0   1   2 1634.56   53.98
   0   1   2 1592.40   52.65
   0   1   2 1637.48   53.25
   0   1   2 1634.02   54.09
   0  -1  -2 1621.53   51.85
   0  -1  -2 1601.37   52.20
   0  -1  -2 1595.53   49.91
   0  -1  -2 1591.30   51.85
   0  -1  -2 1615.53   53.61
   0  -1  -2 1610.72   53.15
   0  -1  -2 1663.61   53.61
   0   1   3   17.04    0.66
   0   1   3   13.54    1.93
   0   1   3   14.99    1.91
   0   1   3   14.70    2.20
   0   1   3   14.29    1.82
   0   1   3   13.85    2.04
   0   1   3   14.46    1.50
   0  -1  -3   15.25    0.60
   0  -1  -3   14.90    1.18
   0  -1  -3   13.58    1.93
   0  -1  -3   14.23    2.05
   0  -1  -3   14.12    1.42
   0  -1  -3   18.69    2.18
   0  -1  -3   13.43    2.13
   0  -1  -3   16.22    1.46
   0   1   4 4802.88  186.14
   0   1   4 4552.75  176.00
   0   1   4 4437.44  172.68
   0   1   4 4575.15  177.03
   0   1   4 4670.31  180.58
   0  -1  -4 4602.91  178.65
   0  -1  -4 4700.39  178.60
   0  -1  -4 4804.19  183.15
   0  -1  -4 4414.37  168.74
   0  -1  -4 4592.22  177.92
   0  -1  -4 4739.69  184.49
   0  -1  -4 4604.35  179.00
   0   1   5  131.84    7.51
   0   1   5  131.02    5.08
   0   1   5  132.65    5.66
   0   1   5  134.79    4.92
   0   1   5  138.86    5.34
   0  -1  -5  123.37    5.45
   0  -1  -5  126.83    3.75
   0  -1  -5  125.70    4.94
   0  -1  -5  130.24    5.40
   0  -1  -5  126.36    3.92
   0  -1  -5  129.78    3.79
   0   1   6  658.91   21.22
   0   1   6  686.57   22.77
   0   1   6  648.11   21.73
   0   1   6  692.77   22.56
   0   1   6  669.15   21.31
   0  -1  -6  667.23   20.33
   0  -1  -6  657.25   19.42
   0  -1  -6  640.31   21.67
   0  -1  -6  668.96   22.52
   0  -1  -6  632.94   19.06
   0  -1  -6  652.52   21.21
   0  -1  -6  653.97   21.88
   0   1   7 2199.97   79.29
   0   1   7 2239.53   83.55
   0   1   7 2041.10   73.01
   0   1   7 1984.43   72.75
   0   1   7 2185.30   77.89
   0  -1  -7 2002.85   72.32
   0  -1  -7 2160.29   79.05
   0  -1  -7 2015.26   73.95
   0  -1  -7 2128.91   77.60
   0   1   8  109.41    4.37
   0  -1  -8  110.14    5.77
   0  -1  -8  108.09    5.53
   0  -1  -8  100.39    4.40
   0  -1  -8  104.77    5.59
   0  -1  -9   76.03    3.75
   0  -1  -9   76.54    5.04
   0  -1  -9   82.70    5.48
   0  -1 -10   61.78    7.41
   0  -1 -10   49.18    3.01
   0  -1 -10   47.97    4.78
   0   1  11  126.29    7.22
   0  -1 -11  122.09    6.89
   0  -1 -11  127.16    6.92
   0   1  12    4.18    2.54
   0  -1 -12    3.57    2.37
   0  -1 -12    3.84    2.31
   0   1  13   -0.05    1.59
   0  -1 -13    0.84    1.47
   0  -1 -13   -0.05    1.44
   0   2 -12   33.46    2.86
   0   2 -12   33.27    3.69
   0  -2  12   34.46    3.03
   0   2 -11   54.50    4.62
   0   2 -11   52.44    3.87
   0  -2  11   53.31    3.86
   0   2 -10  219.76    9.76
   0   2 -10  222.17    9.10
   0   2 -10  215.77    9.00
   0   2  -9   15.11    4.54
   0   2  -9   16.63    3.07
   0   2  -9   17.87    2.69
   0   2  -8   94.34    4.79
   0   2  -8   94.43    5.40
   0   2  -8   93.12    4.97
   0   2  -7    4.73    0.90
   0   2  -7    0.01    1.60
   0   2  -7    3.48    1.71
   0   2  -7   -0.10    1.90
   0   2  -6  414.22   14.26
   0   2  -6  414.23   12.16
   0   2  -6  404.51   13.90
   0   2  -6  391.37   12.34
   0   2  -6  415.92   13.84
   0  -2   6  412.78   12.86
   0  -2   6  412.91   14.11
   0  -2   6  399.66   13.47
   0  -2   6  392.02   12.81
   0   2  -5 1543.15   52.98
   0   2  -5 1607.11   52.27
   0   2  -5 1563.20   50.84
   0   2  -5 1559.09   51.27
   0   2  -5 1502.05   50.96
   0   2  -5 1615.88   55.94
   0   2  -5 1628.90   56.29
   0  -2   5 1549.89   50.33
   0  -2   5 1644.24   56.20
   0  -2   5 1600.98   52.77
   0  -2   5 1519.73   51.70
   0  -2   5 1494.36   48.66
   0  -2   5 1572.83   53.05
   0  -2   5 1563.70   53.99
   0   2  -4 2006.15   68.94
   0   2  -4 2071.63   72.42
   0   2  -4 2076.35   72.83
   0   2  -4 2016.65   67.93
   0   2  -4 1994.21   68.95
   0   2  -4 2009.59   69.67
   0   2  -4 2050.77   68.30
   0  -2   4 1942.82   66.84
   0  -2   4 2055.78   71.79
   0  -2   4 1951.98   65.14
   0  -2   4 2061.01   70.56
   0  -2   4 1975.96   68.97
   0  -2   4 1940.53   65.59
   0  -2   4 2017.44   69.75
   0   2  -3   65.07    2.70
   0   2  -3   68.34    3.28
   0   2  -3   65.57    3.11
   0   2  -3   62.75    2.62
   0   2  -3   65.33    2.37
   0   2  -3   65.87    2.05
   0   2  -3   66.45    3.42
   0  -2   3   67.17    2.02
   0  -2   3   72.70    3.26
   0  -2   3   65.47    2.29
   0  -2   3   68.13    3.34
   0  -2   3   62.82    2.45
   0  -2   3   63.46    2.40
   0  -2   3   73.06    3.20
   0   2  -2    6.19    0.99
   0   2  -2    6.85    1.37
   0   2  -2    4.98    0.98
   0   2  -2    5.30    0.72
   0   2  -2    5.08    1.55
   0   2  -2    7.92    2.46
   0   2  -2    6.05    1.53
   0   2  -2    7.05    1.07
   0  -2   2    5.60    0.90
   0  -2   2    4.69    0.93
   0  -2   2   -0.17    1.58
   0  -2   2    5.06    1.53
   0  -2   2    5.64    0.59
   0  -2   2   10.54    1.44
   0   2  -1 4294.09  158.88
   0   2  -1 4513.50  170.43
   0   2  -1 4141.19  157.08
   0   2  -1 4322.84  165.91
   0   2  -1 4054.88  152.30
   0   2  -1 4189.70  156.13
   0   2  -1 4353.61  160.12
   0   2  -1 4146.84  155.43
   0  -2   1 4205.66  159.53
   0  -2   1 4126.81  151.86
   0  -2   1 4255.96  158.25
   0  -2   1 4171.07  158.10
   0  -2   1 3914.87  147.14
   0   2   0 1692.00   56.09
   0   2   0 1679.37   55.76
   0   2   0 1592.07   49.33
   0   2   0 1578.88   52.96
   0   2   0 1598.40   52.99
   0   2   0 1741.01   55.99
   0   2   0 1579.00   52.07
   0  -2   0 1617.97   53.90
   0  -2   0 1593.95   52.52
   0  -2   0 1590.87   52.70
   0  -2   0 1679.28   54.22
   0  -2   0 1655.95   51.25
   0  -2   0 1619.87   54.17
   0   2   1  140.74    5.47
   0   2   1  139.71    5.63
   0   2   1  156.61    4.46
   0   2   1  146.61    5.88
   0   2   1  144.30    4.79
   0  -2  -1  144.01    5.34
   0  -2  -1  148.16    6.00
   0  -2  -1  139.41    5.21
   0  -2  -1  148.12    5.41
   0  -2  -1  143.37    5.69
   0  -2  -1  143.02    5.78
   0  -2  -1  141.56    5.77
   0  -2  -1  153.33    4.86
   0   2   2 3957.11  145.47
   0   2   2 3865.84  143.46
   0   2   2 4023.63  148.53
   0   2   2 3933.29  147.43
   0   2   2 3495.56  129.58
   0   2   2 3919.05  145.19
   0   2   2 3657.50  137.04
   0   2   2 3832.37  144.20
   0  -2  -2 3923.88  145.07
   0  -2  -2 3881.60  146.09
   0  -2  -2 3852.03  143.06
   0  -2  -2 3756.80  141.39
   0  -2  -2 4026.88  150.79
   0  -2  -2 4046.59  149.17
   0  -2  -2 3866.15  144.93
   0  -2  -2 3938.58  147.29
   0   2   3 4399.32  169.42
   0   2   3 4448.12  170.87
   0   2   3 4367.49  165.91
   0   2   3 4619.51  173.51
   0   2   3 4128.59  159.41
   0   2   3 4401.70  169.12
   0   2   3 4513.91  172.96
   0   2   3 4311.29  164.10
   0   2   3 4339.95  165.24
   0  -2  -3 4303.72  163.10
   0  -2  -3 4472.28  171.89
   0  -2  -3 4521.60  171.90
   0  -2  -3 4419.40  167.59
   0  -2  -3 4519.94  174.00
   0  -2  -3 4330.78  165.35
   0  -2  -3 4275.43  163.89
   0   2   4   41.64    2.44
   0   2   4   42.03    3.14
   0   2   4   43.19    3.03
   0   2   4   44.84    1.96
   0   2   4   42.60    2.44
   0   2   4   41.34    3.93
   0   2   4   60.18    3.45
   0  -2  -4   46.99    2.24
   0  -2  -4   42.15    3.22
   0  -2  -4   42.92    1.83
   0  -2  -4   44.64    1.42
   0  -2  -4   45.41    2.74
   0  -2  -4   43.56    2.35
   0  -2  -4   42.18    3.03
   0  -2  -4   42.39    2.55
   0   2   5   75.24    3.51
   0   2   5   79.54    4.35
   0   2   5   89.71    4.17
   0   2   5   85.27    3.30
   0   2   5   72.20    4.00
   0   2   5   74.55    3.55
   0  -2  -5   76.02    3.87
   0  -2  -5   73.82    4.18
   0  -2  -5   72.30    3.99
   0  -2  -5   76.40    2.97
   0  -2  -5   71.79    2.76
   0  -2  -5   72.23    2.47
   0  -2  -5   73.63    3.62
   0   2   6  271.57    9.93
   0   2   6  267.55    8.28
   0   2   6  281.77    9.68
   0   2   6  272.46    9.58
   0   2   6  268.37    9.17
   0   2   6  276.93    9.25
   0  -2  -6  267.79    9.55
   0  -2  -6  266.10    9.96
   0  -2  -6  273.91    9.48
   0  -2  -6  266.51    7.97
   0  -2  -6  282.47    9.95
   0  -2  -6  280.34    8.50
   0  -2  -6  272.55    8.36
   0   2   7   71.03    2.67
   0   2   7   74.65    3.78
   0   2   7   71.98    3.88
   0   2   7   72.10    4.51
   0   2   7   74.84    3.76
   0   2   7   72.07    3.91
   0  -2  -7   70.57    4.55
   0  -2  -7   72.08    2.62
   0  -2  -7   80.71    4.19
   0  -2  -7   69.87    3.96
   0  -2  -7   79.91    4.42
   0   2   8  459.70   15.59
   0  -2  -8  436.43   15.53
   0  -2  -8  455.95   16.50
   0  -2  -8  426.97   15.11
   0  -2  -8  421.13   15.79
   0   2   9  367.62   12.83
   0  -2  -9  348.86   13.19
   0  -2  -9  368.80   14.62
   0  -2  -9  373.40   14.06
   0   2  10 1300.02   48.44
   0  -2 -10 1234.19   45.15
   0  -2 -10 1253.38   47.46
   0  -2 -10 1309.88   48.59
   0   2  11    0.59    1.85
   0  -2 -11    0.10    1.17
   0  -2 -11    1.49    1.96
   0  -2 -11    0.22    1.62
   0   2  12    0.22    2.51
   0  -2 -12    2.54    2.49
   0  -2 -12   13.19    2.48
   0   2  13  134.09    8.82
   0  -2 -13  131.24    6.26
   0  -2 -13  135.13    6.07
   0   3 -12   39.48    2.44
   0   3 -12   52.54    5.77
   0   3 -11  146.40    6.98
   0   3 -11  140.93    6.06
   0  -3  11  143.07    5.54
   0   3 -10   26.60    3.19
   0   3 -10    6.40    2.27
   0  -3  10   11.00    1.90
   0   3  -9  169.24    7.35
   0   3  -9  167.68    8.46
   0   3  -9  169.59    6.84
   0   3  -8    4.26    1.93
   0   3  -8   -0.02    1.21
   0   3  -8    0.44    1.57
   0   3  -7    0.45    1.38
   0   3  -7    2.48    1.50
   0   3  -7    0.02    1.05
   0   3  -7    0.55    0.83
   0   3  -6   96.78    4.61
   0   3  -6   93.11    3.83
   0   3  -6   99.95    5.18
   0   3  -6   97.53    4.57
   0   3  -5  472.64   14.89
   0   3  -5  457.43   13.97
   0   3  -5  461.27   14.99
   0   3  -5  482.80   14.17
   0   3  -5  468.89   15.70
   0   3  -5  467.74   15.54
   0  -3   5  466.24   15.35
   0  -3   5  461.80   14.27
   0  -3   5  467.02   14.06
   0  -3   5  467.42   15.22
   0  -3   5  463.77   14.96
   0   3  -4  102.99    3.27
   0   3  -4   98.71    3.67
   0   3  -4  104.90    3.64
   0   3  -4  101.27    2.78
   0   3  -4  104.02    4.47
   0   3  -4  104.42    4.33
   0   3  -4  104.66    4.29
   0  -3   4  128.90    4.46
   0  -3   4  102.51    3.41
   0  -3   4  106.98    4.23
   0  -3   4  104.46    4.40
   0  -3   4  108.75    3.34
   0  -3   4  104.39    3.69
   0   3  -3  332.37   10.72
   0   3  -3  329.10    8.60
   0   3  -3  353.00   11.63
   0   3  -3  346.88   10.96
   0   3  -3  346.17   10.07
   0   3  -3  357.97   11.65
   0   3  -3  343.07   10.09
   0   3  -3  352.98    9.62
   0  -3   3  332.16   10.22
   0  -3   3  343.71    9.33
   0  -3   3  342.63   10.85
   0  -3   3  344.14    9.05
   0  -3   3  356.41   10.33
   0  -3   3  347.99   11.27
   0  -3   3  346.55   11.51
   0  -3   3  348.81   10.05
   0   3  -2  196.49    5.40
   0   3  -2  199.48    6.97
   0   3  -2  191.13    5.39
   0   3  -2  200.01    5.51
   0   3  -2  196.49    6.10
   0   3  -2  194.24    7.01
   0   3  -2  195.94    7.01
   0   3  -2  202.90    6.45
   0  -3   2  199.27    6.01
   0  -3   2  202.32    6.08
   0  -3   2  201.67    7.09
   0  -3   2  202.12    5.68
   0  -3   2  198.95    6.92
   0  -3   2  196.81    7.22
   0  -3   2  204.10    6.13
   0   3  -1  456.03   13.39
   0   3  -1  432.28   13.97
   0   3  -1  414.53   12.35
   0   3  -1  427.03   13.04
   0   3  -1  445.08   11.81
   0   3  -1  410.74   13.48
   0   3  -1  443.84   13.98
   0  -3   1  444.42   14.38
   0  -3   1  433.37   14.19
   0  -3   1  425.56   12.56
   0  -3   1  424.22   12.85
   0  -3   1  475.84   12.53
   0   3   0   30.21    2.32
   0   3   0   28.94    0.88
   0   3   0   29.73    2.38
   0   3   0   36.64    2.66
   0   3   0   28.83    2.64
   0   3   0   29.82    2.15
   0  -3   0   32.38    4.17
   0  -3   0   30.61    2.60
   0  -3   0   30.90    2.13
   0  -3   0   29.81    1.72
   0  -3   0   30.83    2.27
   0  -3   0   32.37    1.65
   0   3   1  912.39   26.09
   0   3   1  822.15   26.48
   0   3   1  809.62   25.94
   0   3   1  859.65   27.42
   0   3   1  810.20   26.05
   0   3   1  868.21   24.64
   0   3   1  827.27   26.42
   0  -3  -1  834.65   26.72
   0  -3  -1  826.61   26.36
   0  -3  -1  821.10   25.61
   0  -3  -1  908.03   27.03
   0  -3  -1  828.16   26.27
   0  -3  -1  827.85   26.48
   0   3   2  972.21   29.66
   0   3   2 1144.09   35.04
   0   3   2 1093.77   36.11
   0   3   2 1107.46   35.73
   0   3   2 1092.99   35.22
   0   3   2 1114.00   36.51
   0  -3  -2 1142.12   37.19
   0  -3  -2 1086.40   35.72
   0  -3  -2 1120.77   36.21
   0  -3  -2 1104.34   35.30
   0  -3  -2 1116.36   34.65
   0  -3  -2 1129.46   36.29
   0  -3  -2 1109.90   36.50
   0   3   3    0.00    0.58
   0   3   3    3.39    1.31
   0   3   3    0.02    0.74
   0   3   3   -0.05    1.39
   0   3   3    0.63    0.85
   0   3   3    0.72    0.72
   0   3   3    0.03    0.98
   0  -3  -3    1.35    1.38
   0  -3  -3    1.17    1.35
   0  -3  -3    0.93    1.22
   0  -3  -3    0.94    0.86
   0  -3  -3    0.04    1.31
   0  -3  -3    0.07    1.25
   0  -3  -3   -0.01    1.41
   0   3   4 2117.62   76.08
   0   3   4 2237.62   79.45
   0   3   4 2241.60   78.45
   0   3   4 2222.21   77.43
   0   3   4 2257.52   80.87
   0   3   4 2156.99   74.97
   0  -3  -4 2187.43   75.28
   0  -3  -4 2172.33   77.11
   0  -3  -4 2223.53   79.68
   0  -3  -4 2182.86   78.29
   0  -3  -4 2173.76   75.67
   0  -3  -4 2267.75   81.28
   0  -3  -4 2174.35   75.85
   0  -3  -4 2191.14   81.01
   0  -3  -4 2265.14   79.45
   0   3   5    0.15    1.01
   0   3   5    0.42    0.76
   0   3   5    0.90    1.29
   0   3   5   -0.08    0.72
   0   3   5   -0.05    0.91
   0  -3  -5    0.05    1.35
   0  -3  -5   -0.03    0.55
   0  -3  -5    1.39    0.90
   0  -3  -5    0.13    1.25
   0  -3  -5   -0.03    0.36
   0  -3  -5    1.25    1.30
   0  -3  -5    0.79    0.81
   0  -3  -5   -0.18    1.29
   0   3   6  102.43    4.23
   0   3   6  104.21    4.15
   0   3   6  109.99    5.13
   0  -3  -6  104.18    5.33
   0  -3  -6  112.60    5.51
   0  -3  -6  104.45    3.40
   0  -3  -6  105.08    4.95
   0  -3  -6  103.60    5.10
   0  -3  -6  108.25    3.77
   0  -3  -6  106.05    4.33
   0  -3  -6  101.59    3.95
   0   3   7 1187.00   40.86
   0   3   7 1233.13   43.20
   0   3   7 1177.90   40.15
   0   3   7 1244.86   42.65
   0   3   7 1215.23   42.29
   0  -3  -7 1176.22   40.72
   0  -3  -7 1206.19   42.00
   0  -3  -7 1153.69   43.26
   0  -3  -7 1209.58   43.11
   0   3   8   43.42    3.40
   0   3   8   49.26    3.70
   0  -3  -8   49.01    4.41
   0  -3  -8   49.57    3.26
   0  -3  -8   50.32    3.94
   0   3   9  887.27   31.41
   0   3   9  873.91   31.74
   0  -3  -9  846.29   30.15
   0  -3  -9  838.77   31.62
   0  -3  -9  850.75   31.17
   0   3  10    0.83    1.82
   0   3  10    0.65    1.26
   0  -3 -10    1.01    1.60
   0  -3 -10    0.86    2.14
   0  -3 -10    0.01    1.51
   0   3  11   18.79    3.10
   0  -3 -11   18.42    3.58
   0  -3 -11   17.86    2.54
   0  -3 -11   18.20    2.52
   0   3  12   41.79    3.56
   0  -3 -12   38.57    4.08
   0  -3 -12   37.13    2.66
   0  -3 -12   38.54    3.03
   0   3  13    8.34    2.01
   0  -3 -13    8.83    2.32
   0  -3 -13    8.32    2.64
   0   4 -11    1.69    1.04
   0   4 -11    0.01    1.48
   0   4 -10   45.37    3.52
   0   4 -10   44.97    3.10
   0   4  -9   11.17    2.29
   0   4  -9   11.29    2.38
   0   4  -8  101.15    5.27
   0   4  -8  100.20    5.25
   0   4  -7    7.26    1.48
   0   4  -7    5.59    3.52
   0   4  -7    7.15    2.11
   0   4  -6  510.60   17.67
   0   4  -6  508.52   17.28
   0   4  -6  529.12   20.43
   0   4  -5   -0.03    1.43
   0   4  -5    3.97    1.68
   0   4  -5    9.82    1.59
   0   4  -5    4.65    1.12
   0   4  -4   91.77    3.80
   0   4  -4   94.02    3.15
   0   4  -4   91.89    4.23
   0   4  -4   89.18    4.23
   0   4  -4   90.23    3.81
   0   4  -3    0.10    1.48
   0   4  -3    2.18    1.32
   0   4  -3    0.05    0.99
   0   4  -3    2.35    1.31
   0   4  -3    3.06    0.77
   0  -4   3    2.48    1.26
   0  -4   3    0.00    0.84
   0  -4   3   -0.01    1.54
   0  -4   3    5.11    1.21
   0   4  -2  196.79    7.42
   0   4  -2  190.88    5.68
   0   4  -2  206.23    7.34
   0   4  -2  199.73    7.54
   0   4  -2  199.73    6.36
   0   4  -2  204.67    6.47
   0  -4   2  205.02    6.08
   0  -4   2  194.62    6.05
   0  -4   2  201.99    7.46
   0  -4   2  203.07    7.07
   0  -4   2  198.57    5.53
   0  -4   2  212.95    6.69
   0  -4   2  195.56    5.48
   0   4  -1 1838.08   61.89
   0   4  -1 1697.62   59.98
   0   4  -1 1730.21   59.58
   0   4  -1 1829.12   57.15
   0   4  -1 1844.68   63.88
   0   4  -1 1658.73   56.60
   0   4  -1 1817.53   63.57
   0  -4   1 1748.49   61.67
   0  -4   1 1819.80   60.52
   0  -4   1 1701.81   57.87
   0  -4   1 1765.20   60.42
   0  -4   1 1788.70   62.79
   0   4   0    7.34    1.99
   0   4   0    4.32    1.71
   0   4   0    2.78    1.51
   0   4   0    4.47    1.95
   0  -4   0    3.67    0.86
   0  -4   0   -0.01    1.86
   0  -4   0    5.02    1.03
   0  -4   0    3.05    1.51
   0  -4   0    7.73    1.44
   0  -4   0    3.56    1.87
   0   4   1   53.60    3.56
   0   4   1   54.74    3.46
   0   4   1   58.07    1.36
   0   4   1   51.68    1.20
   0   4   1   59.89    3.51
   0  -4  -1   71.15    2.41
   0  -4  -1   56.30    3.42
   0  -4  -1   55.71    3.26
   0  -4  -1   54.30    2.66
   0  -4  -1   55.38    3.30
   0  -4  -1   53.38    3.26
   0  -4  -1   54.50    3.26
   0   4   2  224.70    7.94
   0   4   2  213.24    5.56
   0   4   2  220.15    5.85
   0   4   2  214.50    7.73
   0   4   2  213.81    8.08
   0  -4  -2  227.10    8.16
   0  -4  -2  218.20    7.48
   0  -4  -2  222.09    7.49
   0  -4  -2  224.31    8.15
   0  -4  -2  234.09    7.86
   0  -4  -2  223.78    8.22
   0  -4  -2  228.97    6.68
   0   4   3  694.30   23.30
   0   4   3  717.38   24.54
   0   4   3  724.10   24.37
   0   4   3  729.43   21.92
   0   4   3  697.86   20.78
   0   4   3  733.03   23.70
   0  -4  -3  713.99   23.93
   0  -4  -3  713.44   21.81
   0  -4  -3  740.88   24.56
   0  -4  -3  724.47   22.90
   0  -4  -3  724.21   24.14
   0  -4  -3  726.14   23.85
   0  -4  -3  725.98   23.19
   0   4   4  193.94    7.60
   0   4   4  196.25    5.84
   0   4   4  201.58    7.97
   0   4   4  199.98    7.79
   0   4   4  199.28    6.46
   0   4   4  196.92    6.72
   0   4   4  199.38    6.08
   0  -4  -4  207.14    6.45
   0  -4  -4  201.87    7.49
   0  -4  -4  194.75    9.60
   0  -4  -4  191.62    6.34
   0  -4  -4  198.22    7.72
   0  -4  -4  195.86    6.12
   0   4   5   10.79    1.27
   0   4   5   15.66    2.56
   0   4   5   11.22    1.08
   0   4   5   10.50    1.01
   0   4   5   11.66    1.23
   0   4   5   11.22    2.42
   0   4   5   10.84    2.20
   0  -4  -5   11.86    2.30
   0  -4  -5   11.47    2.40
   0  -4  -5   11.37    0.97
   0  -4  -5   10.73    1.93
   0  -4  -5   11.08    1.25
   0  -4  -5   10.67    1.22
   0  -4  -5   11.74    2.40
   0  -4  -5   13.04    1.50
   0   4   6    8.48    1.37
   0   4   6    7.72    1.14
   0   4   6    8.84    1.25
   0   4   6    8.33    1.87
   0   4   6    8.01    2.32
   0  -4  -6    9.24    1.96
   0  -4  -6    7.34    1.69
   0  -4  -6    7.52    2.32
   0  -4  -6    7.14    1.31
   0  -4  -6    7.63    1.01
   0  -4  -6    7.77    2.31
   0   4   7  519.00   18.66
   0   4   7  524.80   18.03
   0   4   7  510.91   17.28
   0  -4  -7  506.15   18.42
   0  -4  -7  495.08   16.59
   0  -4  -7  496.13   18.23
   0   4   8 1906.32   70.19
   0   4   8 1794.64   65.91
   0   4   8 1946.69   72.08
   0  -4  -8 1840.21   69.79
   0  -4  -8 1777.16   65.44
   0  -4  -8 1879.48   70.58
   0   4   9  243.52    9.43
   0   4   9  246.18    9.98
   0  -4  -9  229.99    8.63
   0  -4  -9  234.41   10.59
   0  -4  -9  238.63   10.43
   0   4  10  399.47   14.45
   0   4  10  387.35   14.12
   0  -4 -10  382.91   14.74
   0  -4 -10  368.55   14.76
   0  -4 -10  357.53   12.79
   0   4  11   32.37    2.95
   0   4  11   32.90    2.64
   0  -4 -11   31.37    2.49
   0  -4 -11   32.84    3.92
   0  -4 -11   32.34    3.30
   0   4  12   47.57    3.05
   0  -4 -12   48.29    4.10
   0  -4 -12   44.58    3.11
   0  -4 -12   43.73    2.48
   0  -4 -13   40.87    3.34
   0   5 -10    1.08    0.92
   0   5  -9  120.16    5.18
   0   5  -9  117.52    5.08
   0   5  -8  707.66   24.65
   0   5  -8  716.48   25.08
   0   5  -7  127.74    5.85
   0   5  -7  128.78    5.61
   0   5  -7  120.13    5.21
   0   5  -6 1925.16   71.57
   0   5  -6 1890.09   70.92
   0   5  -6 1909.71   70.17
   0   5  -5   70.55    3.47
   0   5  -5   66.02    4.19
   0   5  -5   68.03    4.05
   0   5  -5   63.50    3.38
   0   5  -4 1741.40   62.66
   0   5  -4 1762.96   62.28
   0   5  -4 1629.26   58.97
   0   5  -4 1735.54   63.02
   0   5  -3   15.01    2.55
   0   5  -3   15.40    1.36
   0   5  -3   17.91    2.18
   0   5  -3   15.36    1.48
   0   5  -3   13.75    2.32
   0   5  -2  140.04    6.17
   0   5  -2  132.13    6.00
   0   5  -2  137.97    5.58
   0   5  -2  137.67    4.92
   0  -5   2  138.39    5.99
   0  -5   2  140.50    6.41
   0   5  -1   14.42    2.52
   0   5  -1   15.51    2.15
   0   5  -1   14.26    1.42
   0   5  -1   14.57    1.68
   0  -5   1   16.28    2.47
   0   5   0 1137.15   38.78
   0   5   0 1066.81   36.03
   0   5   0 1105.21   38.47
   0   5   0 1131.56   39.10
   0   5   0 1131.83   38.32
   0  -5   0 1146.66   39.42
   0  -5   0 1136.93   38.09
   0  -5   0 1113.69   38.56
   0  -5   0 1093.22   36.66
   0  -5   0 1096.82   35.80
   0   5   1  161.24    6.71
   0   5   1  159.75    6.47
   0   5   1  162.99    6.85
   0   5   1  162.70    6.40
   0  -5  -1  168.37    6.65
   0  -5  -1  165.99    6.34
   0  -5  -1  166.85    6.60
   0  -5  -1  163.66    6.60
   0  -5  -1  167.90    5.70
   0  -5  -1  164.00    6.37
   0   5   2 1385.83   48.32
   0   5   2 1337.70   46.91
   0   5   2 1353.61   47.74
   0   5   2 1687.00   57.57
   0  -5  -2 1376.09   47.94
   0  -5  -2 1385.56   47.91
   0  -5  -2 1341.85   47.07
   0  -5  -2 1366.92   47.66
   0  -5  -2 1316.31   45.21
   0   5   3  352.55   11.98
   0   5   3  359.96   12.34
   0   5   3  354.18   12.92
   0   5   3  362.23   12.93
   0  -5  -3  403.49   14.00
   0  -5  -3  359.22   12.03
   0  -5  -3  358.37   12.94
   0  -5  -3  366.92   13.37
   0  -5  -3  355.42   12.11
   0  -5  -3  360.24   12.80
   0   5   4 1545.56   54.12
   0   5   4 1540.41   53.90
   0   5   4 1566.60   56.18
   0   5   4 1556.47   55.99
   0  -5  -4 1566.98   54.17
   0  -5  -4 1565.38   55.94
   0  -5  -4 1549.92   55.09
   0  -5  -4 1516.95   53.00
   0   5   5  206.34    8.71
   0   5   5  206.01    8.37
   0   5   5  216.95    7.11
   0  -5  -5  205.70    7.42
   0  -5  -5  216.93    6.96
   0  -5  -5  203.44    6.98
   0  -5  -5  206.91    8.38
   0  -5  -5  206.94   10.66
   0   5   6   90.64    5.14
   0   5   6   85.55    5.38
   0  -5  -6   86.40    3.68
   0  -5  -6   87.99    5.18
   0  -5  -6   85.03    5.06
   0   5   7   11.74    3.00
   0   5   7   11.08    3.96
   0  -5  -7   19.19    3.02
   0  -5  -7   10.84    2.90
   0   5   8  424.35   15.16
   0   5   8  448.83   17.19
   0  -5  -8  444.03   17.24
   0  -5  -8  442.61   17.07
   0   5   9    3.88    2.14
   0   5   9    0.03    1.31
   0  -5  -9    3.71    2.34
   0  -5  -9    8.40    2.47
   0   5  10   74.18    4.48
   0  -5 -10   71.43    5.25
   0  -5 -10   70.27    4.97
   0   5  11    0.09    1.23
   0  -5 -11    1.16    1.80
   0  -5 -11    0.65    1.60
   0  -5 -12   30.85    3.33
   0  -5 -12   32.53    2.79
   0   6  -9    6.22    0.97
   0   6  -8   26.65    2.14
   0   6  -7   86.84    4.18
   0   6  -7   83.66    3.99
   0   6  -6    0.03    1.58
   0   6  -6    3.67    1.56
   0   6  -5   21.26    2.34
   0   6  -5   21.64    2.96
   0   6  -5   22.26    2.54
   0   6  -4 1009.48   36.30
   0   6  -4 1058.61   37.52
   0   6  -4 1053.41   38.43
   0   6  -3   63.37    4.66
   0   6  -3   66.56    4.06
   0   6  -3   66.47    4.94
   0   6  -2 2194.96   82.27
   0   6  -2 2148.40   80.99
   0   6  -2 2136.57   78.13
   0   6  -2 2112.40   78.82
   0   6  -1   99.30    4.97
   0   6  -1   97.21    5.51
   0   6  -1   99.42    4.25
   0   6  -1   95.59    3.83
   0   6  -1   98.79    5.58
   0   6   0  131.66    6.39
   0   6   0  129.24    5.42
   0   6   0  147.47    5.68
   0   6   0  127.08    6.37
   0  -6   0  133.30    5.71
   0   6   1   31.41    3.32
   0   6   1   28.25    2.66
   0   6   1   27.97    3.25
   0  -6  -1   30.71    2.79
   0  -6  -1   27.89    1.84
   0   6   2  491.30   17.30
   0   6   2  491.12   17.38
   0   6   2  474.54   16.95
   0   6   2  491.96   17.45
   0  -6  -2  475.53   17.08
   0  -6  -2  493.73   17.07
   0   6   3   10.54    2.18
   0   6   3    9.25    2.54
   0   6   3   10.55    2.10
   0  -6  -3   10.00    1.88
   0  -6  -3   11.22    2.33
   0   6   4  700.61   24.05
   0   6   4  778.79   27.81
   0   6   4  687.74   23.81
   0   6   4  696.65   25.28
   0  -6  -4  717.25   25.29
   0  -6  -4  712.76   24.72
   0   6   5    0.27    1.74
   0   6   5   -0.05    1.67
   0  -6  -5    0.04    1.47
   0  -6  -5    0.44    1.40
   0  -6  -5    0.42    1.02
   0   6   6   84.80    5.32
   0   6   6   87.19    5.61
   0  -6  -6   82.66    5.12
   0  -6  -6   81.68    3.86
   0  -6  -6   85.53    5.10
   0   6   7   87.49    5.69
   0   6   7   79.52    4.99
   0  -6  -7   81.13    5.29
   0  -6  -7   85.63    7.96
   0   6   8   29.70    3.83
   0   6   8   29.71    3.05
   0  -6  -8   29.03    3.74
   0  -6  -8   31.12    3.79
   0   6   9  168.19    7.87
   0   6   9  161.17    6.54
   0  -6  -9  159.88    7.80
   0  -6  -9  164.66    7.93
   0   6  10   94.77    5.22
   0  -6 -10   88.41    5.54
   0  -6 -10  121.60    6.30
   0   6  11   19.60    2.30
   0  -6 -11   19.19    2.84
   0  -6 -11   20.50    2.93
   0   7  -7    7.33    1.40
   0   7  -6    7.51    1.90
   0   7  -6    7.73    1.50
   0   7  -5  156.29    6.96
   0   7  -5  153.73    8.12
   0   7  -5  163.49    6.39
   0   7  -4  222.71    9.01
   0   7  -4  232.45    8.74
   0   7  -4  232.18    9.68
   0   7  -3    7.02    2.58
   0   7  -3    9.40    2.78
   0  -7   3    8.12    1.92
   0   7  -2  237.81   10.23
   0   7  -2  236.34   10.35
   0  -7   2  248.37    9.49
   0   7  -1   51.57    4.54
   0   7  -1   48.98    7.16
   0   7  -1   49.36    2.99
   0  -7   1   51.60    3.58
   0   7   0  380.00   13.53
   0   7   0  399.35   15.25
   0   7   0  394.87   15.31
   0   7   0  367.71   12.95
   0  -7   0  406.98   14.56
   0   7   1   32.07    3.81
   0   7   1   35.10    3.00
   0   7   1   33.61    4.46
   0   7   1   32.88    3.84
   0  -7  -1   33.07    3.07
   0   7   2  689.44   24.93
   0   7   2  716.99   25.97
   0   7   2  738.86   26.74
   0  -7  -2  724.56   25.61
   0   7   3   33.98    3.53
   0   7   3    9.66    4.69
   0   7   3    9.24    2.44
   0   7   3    9.03    2.44
   0  -7  -3    9.33    2.46
   0  -7  -3    8.91    1.76
   0   7   4  266.44    9.83
   0   7   4  269.06   11.14
   0  -7  -4  272.60   10.71
   0  -7  -4  259.04    9.77
   0   7   5   57.64    4.67
   0   7   5   58.63    4.75
   0  -7  -5   56.96    3.49
   0  -7  -5   63.83    4.40
   0  -7  -5   55.17    3.87
   0   7   6  248.38   10.83
   0   7   6  255.34   10.85
   0  -7  -6  258.40   12.78
   0  -7  -6  251.02   10.34
   0   7   7   33.54    3.72
   0   7   7   31.99    3.94
   0  -7  -7   29.85    3.51
   0  -7  -7   30.91    3.56
   0   7   8    0.78    1.98
   0   7   8   -0.21    1.75
   0  -7  -8    1.06    1.85
   0  -7  -8    2.04    1.81
   0   7   9    0.41    2.06
   0   7   9    0.06    1.68
   0  -7  -9    0.79    1.59
   0  -7  -9    0.65    1.66
   0   7  10   35.33    3.17
   0   7  10   31.46    2.03
   0  -7 -10   35.25    5.12
   0  -7 -10   35.84    3.29
   0   8  -6   36.86    2.42
   0   8  -5   79.64    4.27
   0   8  -5   76.11    3.51
   0   8  -4    9.13    2.49
   0   8  -4    9.33    3.37
   0   8  -3   18.98    2.77
   0   8  -3   11.36    2.96
   0  -8   3   12.15    1.78
   0   8  -2   31.81    3.76
   0  -8   2   34.34    2.60
   0   8  -1   16.70    3.22
   0  -8   1   15.80    2.06
   0   8   0   40.49    2.66
   0   8   0   37.22    4.14
   0   8   0   35.68    4.16
   0  -8   0   37.70    2.92
   0   8   1   57.37    4.77
   0   8   1   61.41    4.81
   0   8   1   53.47    3.24
   0   8   1   64.01    3.75
   0  -8  -1   61.25    3.73
   0   8   2  224.34    9.63
   0   8   2  206.74    8.47
   0   8   2  211.35    8.45
   0  -8  -2  225.50    8.75
   0   8   3   -0.01    1.81
   0   8   3    2.40    1.75
   0   8   3    2.59    1.86
   0   8   3    2.31    1.77
   0  -8  -3    0.24    1.64
   0   8   4  382.71   13.65
   0   8   4  377.52   14.56
   0   8   4  395.72   15.17
   0  -8  -4  380.57   13.95
   0  -8  -4  392.81   14.31
   0  -8  -4  376.99   13.17
   0   8   5   58.38    4.51
   0   8   5   58.68    4.95
   0  -8  -5   56.48    3.89
   0  -8  -5   56.44    3.32
   0  -8  -5   58.38    3.44
   0   8   6   27.69    3.61
   0   8   6   27.37    3.71
   0  -8  -6   29.70    3.02
   0  -8  -6   27.58    2.71
   0   8   7    6.18    2.03
   0   8   7    0.02    2.04
   0  -8  -7    0.68    1.63
   0  -8  -7   -0.04    1.52
   0   8   8    8.09    2.29
   0   8   8    8.45    2.52
   0  -8  -8    9.44    2.17
   0  -8  -8    9.11    2.15
   0   8   9    6.06    1.63
   0   8   9    0.07    2.07
   0  -8  -9   10.41    1.93
   0  -8  -9    6.64    1.88
   0   9  -4   30.80    2.80
   0   9  -4   28.79    2.08
   0   9  -3    8.71    2.00
   0   9  -3    8.21    2.27
   0   9  -2   11.89    2.55
   0   9  -1   51.70    4.12
   0   9   0   20.56    3.36
   0   9   0   39.95    3.74
   0   9   1  197.32    6.82
   0   9   1  201.88    6.86
   0   9   1  206.76    8.91
   0   9   1  258.36   10.03
   0  -9  -1  199.39    7.26
   0   9   2   15.92    2.08
   0   9   2    8.92    2.61
   0   9   2   13.31    1.73
   0  -9  -2    9.83    1.88
   0  -9  -2   11.11    2.69
   0   9   3  317.91   11.28
   0   9   3  340.22   12.21
   0   9   3  334.34   12.68
   0  -9  -3  337.52   12.43
   0  -9  -3  340.57   11.73
   0   9   4  142.08    5.63
   0   9   4  168.88    7.49
   0   9   4  168.60    6.83
   0  -9  -4  168.81    6.54
   0  -9  -4  167.88    6.67
   0   9   5  313.07   11.48
   0   9   5  319.92   12.13
   0  -9  -5  306.49   10.70
   0  -9  -5  304.18   10.14
   0   9   6  244.39   12.31
   0   9   6  239.35    9.28
   0  -9  -6  239.08    8.47
   0   9   7   88.04    4.62
   0   9   7   87.56    4.51
  -1   9   6   60.68    3.99
  -1   9   6   68.14    4.12
   1  -9  -5   94.81    4.19
  -1   9   5   97.74    5.11
  -1   9   5   98.16    5.11
   1  -9  -4  259.16    9.70
  -1   9   4  304.28   11.14
  -1   9   4  297.35   11.03
  -1   9   4  290.04    9.34
   1  -9  -3  148.18    6.71
  -1   9   3  143.79    6.01
  -1   9   3  142.63    6.27
  -1   9   3  143.77    5.83
   1  -9  -2  109.28    5.88
  -1   9   2  103.10    4.43
  -1   9   2  105.26    5.11
  -1   9   2  100.97    4.81
   1  -9  -1  166.27    7.68
  -1   9   1  162.37    6.39
  -1   9   1  162.06    7.15
  -1   9   1  153.00    5.34
   1  -9   0   23.99    3.38
  -1   9   0   22.26    1.92
  -1   9   0   23.19    3.11
   1  -9   1    4.57    2.11
  -1   9  -1    0.39    1.96
   1  -9   2   26.07    3.31
  -1   9  -2   27.31    3.06
   1  -9   3    1.83    1.70
  -1   9  -3    2.00    1.61
  -1   9  -4   58.10    2.93
   1  -8  -8  118.52    4.96
  -1   8   8  123.31    5.90
  -1   8   8  124.55    5.61
   1  -8  -7   18.39    2.10
   1  -8  -7   19.31    2.06
  -1   8   7   19.34    3.05
  -1   8   7   18.69    2.90
   1  -8  -6    9.91    1.65
   1  -8  -6   11.58    1.83
   1  -8  -6    9.84    1.78
  -1   8   6    0.12    4.60
  -1   8   6    9.31    2.80
   1  -8  -5  643.28   22.38
   1  -8  -5  668.11   23.30
  -1   8   5  678.61   24.91
  -1   8   5  686.84   25.04
   1  -8  -4   22.63    2.23
   1  -8  -4   25.25    3.10
  -1   8   4   23.21    2.21
  -1   8   4   27.47    3.47
  -1   8   4   23.86    3.48
   1  -8  -3  151.68    7.43
   1  -8  -3  148.00    5.88
  -1   8   3  151.70    6.59
  -1   8   3  149.24    7.02
  -1   8   3  149.50    7.39
   1  -8  -2  388.84   15.25
  -1   8   2  370.48   14.39
  -1   8   2  391.76   14.69
  -1   8   2  376.52   13.91
  -1   8   1   83.04    5.42
  -1   8   1   93.21    5.57
  -1   8   1   78.80    4.68
  -1   8   1   78.91    5.58
  -1   8   0   73.46    5.25
  -1   8   0   75.26    4.26
  -1   8  -1   52.91    4.69
  -1   8  -1   52.39    3.28
  -1   8  -2  122.34    6.66
  -1   8  -2  123.89    6.52
  -1   8  -3  316.57   12.17
  -1   8  -4   18.76    2.54
  -1   8  -4   17.95    2.56
  -1   8  -5    8.26    1.67
  -1   8  -5    8.67    1.69
   1  -7 -10    1.45    1.15
   1  -7 -10    0.10    1.38
  -1   7  10    0.03    1.09
   1  -7  -9   -0.09    1.28
   1  -7  -9    0.16    1.90
  -1   7   9    0.20    1.20
  -1   7   9    0.18    0.97
   1  -7  -8   93.30    4.78
  -1   7   8   94.42    5.07
  -1   7   8   94.07    5.41
   1  -7  -7  195.64    8.15
   1  -7  -7  190.78    7.86
  -1   7   7  194.18    8.63
  -1   7   7  194.67   11.58
   1  -7  -6  176.17    7.46
   1  -7  -6  177.14    7.32
   1  -7  -6  174.84    7.59
  -1   7   6  182.37   11.54
  -1   7   6  184.07    8.55
   1  -7  -5   11.78    2.04
   1  -7  -5   11.99    2.36
   1  -7  -5   11.81    2.11
  -1   7   5   11.76    3.33
  -1   7   5   12.69    3.07
   1  -7  -4   97.69    5.42
   1  -7  -4  100.24    4.71
   1  -7  -4   95.56    4.36
  -1   7   4  101.06    6.03
  -1   7   4  100.74    6.40
  -1   7   4   97.84    4.42
   1  -7  -3   83.08    5.27
   1  -7  -3   81.82    5.48
  -1   7   3   81.71    5.25
  -1   7   3   83.73    5.60
  -1   7   3   78.15    4.42
   1  -7  -2  670.23   23.37
  -1   7   2  675.28   24.96
  -1   7   2  690.70   25.00
  -1   7   2  688.94   25.38
  -1   7   2  684.34   24.64
   1  -7  -1  796.23   27.55
  -1   7   1  777.35   28.36
  -1   7   1  756.03   26.86
  -1   7   1  804.50   29.63
  -1   7   1  797.66   29.12
  -1   7   0  237.70   10.27
  -1   7   0  224.82    9.17
  -1   7   0  223.11    8.32
  -1   7   0  232.79   10.30
  -1   7  -1  468.54   18.00
  -1   7  -1  484.63   18.37
  -1   7  -1  461.72   16.79
  -1   7  -2  257.25    9.66
  -1   7  -2  250.36   10.59
  -1   7  -2  244.66   10.61
  -1   7  -3  208.75    9.36
  -1   7  -3  260.43   10.56
  -1   7  -4  425.88   18.35
  -1   7  -5  247.39    9.61
  -1   7  -5  242.46    9.28
  -1   7  -6   39.16    2.44
  -1   7  -6   35.62    2.51
   1  -6 -11   49.00    3.66
   1  -6 -11   50.37    3.42
   1  -6 -10    1.55    1.63
   1  -6 -10    0.72    1.79
  -1   6  10   -0.07    2.17
   1  -6  -9   14.57    2.68
   1  -6  -9   16.04    3.21
  -1   6   9   14.18    2.51
  -1   6   9   14.70    2.01
   1  -6  -8  323.62   12.55
   1  -6  -8  319.74   12.90
  -1   6   8  318.41   12.01
  -1   6   8  330.59   12.96
   1  -6  -7    9.90    1.74
   1  -6  -7    8.96    2.49
   1  -6  -7   13.89    2.77
  -1   6   7    9.90    2.62
  -1   6   7    9.11    2.88
   1  -6  -6  239.83   10.94
   1  -6  -6  246.54    9.99
   1  -6  -6  235.12    9.41
  -1   6   6  249.52   10.60
  -1   6   6  250.47   10.43
   1  -6  -5  309.07   11.51
   1  -6  -5  304.51   11.50
   1  -6  -5  303.58   11.25
  -1   6   5  313.52   12.50
  -1   6   5  314.88   12.68
   1  -6  -4    8.78    2.51
   1  -6  -4   10.99    3.24
   1  -6  -4    8.94    2.09
  -1   6   4   32.23    3.25
  -1   6   4    8.35    2.82
  -1   6   4   11.91    1.71
   1  -6  -3    4.28    1.46
   1  -6  -3    5.45    1.71
  -1   6   3    4.85    2.26
  -1   6   3    4.81    2.33
  -1   6   3   17.73    2.72
  -1   6   3    9.10    1.82
   1  -6  -2   65.92    3.46
   1  -6  -2   64.64    2.92
  -1   6   2   64.55    4.02
  -1   6   2   67.10    4.47
  -1   6   2   64.45    4.41
  -1   6   2   65.92    4.21
   1  -6  -1  301.03   10.25
  -1   6   1  297.85   11.37
  -1   6   1  284.60   10.44
  -1   6   1  290.95   11.19
  -1   6   1  300.79   11.63
   1  -6   0   57.51    2.97
  -1   6   0   56.54    3.16
  -1   6   0   55.27    4.32
  -1   6   0   57.71    4.30
  -1   6   0   55.94    3.90
   1  -6   1   63.69    3.11
  -1   6  -1   63.78    4.71
  -1   6  -1   63.80    3.86
  -1   6  -1   62.04    2.95
   1  -6   2  178.82    6.51
  -1   6  -2  172.75    8.01
  -1   6  -2  165.55    7.87
  -1   6  -2  170.80    7.00
  -1   6  -3 2804.67  109.29
  -1   6  -3 2696.26  105.35
  -1   6  -3 2857.00  110.54
  -1   6  -4  175.67    7.88
  -1   6  -4  169.30    7.54
  -1   6  -5 2678.76  102.75
  -1   6  -5 2583.45   99.32
  -1   6  -6   71.38    3.70
  -1   6  -6   75.47    3.72
   1  -5 -12   12.12    2.20
   1  -5 -12   12.77    2.34
   1  -5 -11   89.23    5.16
   1  -5 -11   89.27    5.11
  -1   5  11   89.92    3.71
   1  -5 -10   39.77    4.04
   1  -5 -10   42.91    4.15
  -1   5  10   42.32    2.66
  -1   5  10   41.89    2.92
   1  -5  -9   67.69    5.05
   1  -5  -9   67.53    4.88
  -1   5   9   70.02    4.25
  -1   5   9   70.23    3.59
  -1   5   9   65.44    3.41
   1  -5  -8  223.29    9.67
   1  -5  -8  221.94    9.92
  -1   5   8  229.91    9.39
  -1   5   8  236.50    8.59
  -1   5   8  223.89    8.62
   1  -5  -7   36.20    3.88
   1  -5  -7   39.75    2.64
   1  -5  -7   37.92    3.68
  -1   5   7   37.82    3.29
  -1   5   7   39.31    3.74
   1  -5  -6   45.55    3.09
   1  -5  -6   44.56    3.54
   1  -5  -6   49.16    4.00
  -1   5   6   59.67    4.23
  -1   5   6   44.88    3.78
   1  -5  -5  191.78    7.63
   1  -5  -5  195.61    7.59
   1  -5  -5  190.68    9.98
  -1   5   5  200.80    8.52
  -1   5   5  196.91    8.22
   1  -5  -4   84.54    3.31
   1  -5  -4   81.11    4.16
   1  -5  -4   81.61    4.42
   1  -5  -4   83.30    4.12
  -1   5   4   82.92    4.84
  -1   5   4   84.90    5.00
  -1   5   4   80.66    3.42
   1  -5  -3  109.30    4.51
   1  -5  -3  111.49    4.97
   1  -5  -3  110.54    4.29
   1  -5  -3  105.45    4.57
  -1   5   3  105.37    5.62
  -1   5   3  106.25    4.46
  -1   5   3  107.83    5.48
  -1   5   3  107.99    5.23
   1  -5  -2 1211.83   41.33
   1  -5  -2 1266.13   44.01
   1  -5  -2 1283.47   44.94
   1  -5  -2 1245.66   43.52
   1  -5  -2 1197.79   40.65
   1  -5  -2 1265.88   43.28
  -1   5   2 1248.61   43.00
  -1   5   2 1212.03   42.98
  -1   5   2 1238.40   43.43
  -1   5   2 1165.48   41.01
   1  -5  -1  467.26   14.58
   1  -5  -1  470.16   16.01
   1  -5  -1  500.92   16.88
   1  -5  -1  505.28   17.38
   1  -5  -1  492.28   17.06
   1  -5  -1  487.72   15.83
  -1   5   1  464.59   17.75
  -1   5   1  483.52   16.79
  -1   5   1  483.67   16.95
  -1   5   1  458.51   16.12
   1  -5   0 1234.71   44.90
   1  -5   0 1230.06   42.56
   1  -5   0 1227.23   42.91
   1  -5   0 1191.68   40.09
  -1   5   0 1158.34   40.60
  -1   5   0 1162.92   40.80
  -1   5   0 1191.77   41.57
  -1   5   0 1126.99   38.61
   1  -5   1   38.38    2.32
   1  -5   1   38.82    5.29
   1  -5   1   43.88    3.51
  -1   5  -1   36.34    5.35
  -1   5  -1   35.34    3.23
  -1   5  -1   38.85    2.95
  -1   5  -1   35.05    2.14
  -1   5  -2    4.27    1.04
  -1   5  -2    4.31    1.76
  -1   5  -2   -0.06    1.34
  -1   5  -2   -0.05    1.67
  -1   5  -2    0.72    0.73
  -1   5  -3 1175.22   41.23
  -1   5  -3 1157.31   41.12
  -1   5  -3 1223.73   41.37
  -1   5  -3 1204.09   41.69
  -1   5  -4   25.75    2.79
  -1   5  -4   26.39    2.01
  -1   5  -4   26.40    2.08
  -1   5  -4   28.47    2.63
  -1   5  -5  519.04   17.34
  -1   5  -5  481.53   16.70
  -1   5  -5  490.83   17.07
  -1   5  -6  230.57    8.41
  -1   5  -6  233.82    8.27
   1  -4 -12   24.95    2.66
   1  -4 -12   26.61    3.25
  -1   4  12   25.90    2.49
   1  -4 -11  199.43    8.95
   1  -4 -11  198.60    8.56
  -1   4  11  206.25    8.21
   1  -4 -10  422.01   16.72
   1  -4 -10  413.16   16.14
  -1   4  10  428.16   15.69
  -1   4  10  423.34   14.53
   1  -4  -9   48.63    6.79
   1  -4  -9   48.45    4.48
  -1   4   9   49.16    3.66
  -1   4   9   47.79    3.28
   1  -4  -8  316.30   12.96
   1  -4  -8  314.76   12.65
  -1   4   8  321.72   14.03
  -1   4   8  313.31   11.13
  -1   4   8  323.88   11.98
   1  -4  -7  194.95    8.46
   1  -4  -7  188.67    8.55
   1  -4  -7  196.77    7.24
  -1   4   7  195.37    7.53
  -1   4   7  197.31    8.14
  -1   4   7  196.64    7.62
   1  -4  -6  350.69   12.82
   1  -4  -6  369.40   12.68
   1  -4  -6  352.55   13.26
  -1   4   6  372.12   12.72
  -1   4   6  361.91   12.72
  -1   4   6  376.15   13.51
   1  -4  -5   25.66    2.72
   1  -4  -5   27.29    2.96
   1  -4  -5   26.53    2.42
   1  -4  -5   27.28    2.55
   1  -4  -5   27.80    2.07
  -1   4   5   28.07    2.89
  -1   4   5   46.87    3.26
  -1   4   5   27.57    2.14
  -1   4   5   26.82    1.85
   1  -4  -4  613.45   20.72
   1  -4  -4  605.70   18.75
   1  -4  -4  622.00   20.87
   1  -4  -4  601.90   20.30
   1  -4  -4  606.59   20.53
   1  -4  -4  606.13   20.20
   1  -4  -4  619.49   20.18
  -1   4   4  614.70   19.23
  -1   4   4  595.36   18.71
  -1   4   4  609.29   20.83
  -1   4   4  612.60   19.63
  -1   4   4  616.56   23.57
   1  -4  -3   43.01    2.15
   1  -4  -3   44.48    3.34
   1  -4  -3   41.48    2.75
   1  -4  -3   41.27    2.78
   1  -4  -3   43.64    3.26
   1  -4  -3   43.53    2.81
  -1   4   3   44.76    1.99
  -1   4   3   47.23    3.50
  -1   4   3   42.76    2.15
  -1   4   3   40.69    3.30
  -1   4   3   42.23    3.08
   1  -4  -2   91.48    4.63
   1  -4  -2   90.66    3.70
   1  -4  -2   91.00    3.83
   1  -4  -2  103.82    4.06
   1  -4  -2   99.81    7.01
   1  -4  -2   94.31    4.39
  -1   4   2   92.90    4.12
  -1   4   2   99.47    3.19
  -1   4   2   94.05    3.29
  -1   4   2   90.88    4.56
  -1   4   2   92.36    4.78
  -1   4   2   91.65    4.58
   1  -4  -1 1786.10   61.04
   1  -4  -1 1905.38   66.47
   1  -4  -1 1805.53   63.40
   1  -4  -1 1902.06   67.14
   1  -4  -1 1845.31   63.49
   1  -4  -1 1883.37   66.45
  -1   4   1 1784.88   60.31
  -1   4   1 1874.35   65.86
  -1   4   1 1824.83   67.10
  -1   4   1 1826.30   64.24
  -1   4   1 1882.59   63.08
  -1   4   1 1772.06   63.08
   1  -4   0    6.13    1.92
   1  -4   0    5.79    2.03
   1  -4   0    5.57    1.53
   1  -4   0    6.63    1.94
   1  -4   0    6.05    0.79
   1  -4   0    6.09    1.27
   1  -4   0    6.91    0.78
  -1   4   0   -0.08    1.97
  -1   4   0    5.96    1.90
  -1   4   0    5.73    0.76
  -1   4   0    6.21    1.54
  -1   4   0    0.02    1.97
   1  -4   1   17.99    1.09
   1  -4   1   16.97    1.61
   1  -4   1   16.80    2.60
   1  -4   1   24.25    2.35
   1  -4   1   15.48    0.78
  -1   4  -1   25.36    1.69
  -1   4  -1   17.46    2.58
  -1   4  -1   16.26    1.55
  -1   4  -1   16.32    1.58
  -1   4  -1   16.76    2.38
  -1   4  -1   17.97    2.25
   1  -4   2   29.67    2.27
   1  -4   2   21.79    2.47
   1  -4   2   24.53    1.58
   1  -4   2   22.82    2.67
   1  -4   2   23.84    1.25
   1  -4   2   22.10    1.39
  -1   4  -2   33.82    1.25
  -1   4  -2   22.55    1.35
  -1   4  -2   20.77    1.22
  -1   4  -2   21.82    2.47
  -1   4  -2   36.76    1.89
  -1   4  -2   21.32    2.21
  -1   4  -2   24.87    4.35
   1  -4   3   72.21    3.52
   1  -4   3   74.43    2.48
   1  -4   3   74.08    3.82
   1  -4   3   74.10    3.28
   1  -4   3   78.02    2.96
   1  -4   3   78.58    2.66
  -1   4  -3   78.12    2.64
  -1   4  -3   78.99    2.70
  -1   4  -3   74.14    3.04
  -1   4  -3   73.17    3.39
  -1   4  -3   70.89    3.80
  -1   4  -3   70.95    3.66
  -1   4  -4  106.46    4.55
  -1   4  -4  113.37    3.86
  -1   4  -4  116.87    3.93
  -1   4  -4  113.69    4.21
  -1   4  -4  112.22    4.35
  -1   4  -5  664.40   22.32
  -1   4  -5  697.02   22.83
  -1   4  -5  675.02   22.41
  -1   4  -5  690.71   22.66
  -1   4  -5  718.45   23.09
  -1   4  -5  731.01   23.45
  -1   4  -6  977.02   33.17
  -1   4  -6  960.66   32.70
  -1   4  -6  990.01   33.01
  -1   4  -6 1034.45   34.82
  -1   4  -6 1005.95   33.95
  -1   4  -7    1.85    1.19
  -1   4  -7    2.04    1.29
  -1   4  -8  585.04   20.42
  -1   4  -9   41.27    2.89
  -1   4 -10   35.29    2.64
   1  -3 -13    0.08    1.40
  -1   3  13    0.47    1.23
   1  -3 -12  118.28    6.29
   1  -3 -12  108.82    4.33
   1  -3 -12  111.10    4.94
  -1   3  12  120.27    6.00
   1  -3 -11   48.78    3.76
   1  -3 -11   46.75    2.93
   1  -3 -11   47.33    4.60
  -1   3  11   53.54    4.39
   1  -3 -10    1.13    1.72
   1  -3 -10   -0.00    1.12
   1  -3 -10    1.41    2.00
  -1   3  10    0.22    1.84
   1  -3  -9 1470.53   54.80
   1  -3  -9 1444.39   54.39
   1  -3  -9 1413.35   51.40
  -1   3   9 1451.02   52.34
  -1   3   9 1517.60   56.42
   1  -3  -8    8.84    2.83
   1  -3  -8    9.57    3.00
   1  -3  -8    9.48    1.76
  -1   3   8    8.94    2.64
  -1   3   8    9.60    1.83
   1  -3  -7  782.44   26.02
   1  -3  -7  803.42   26.97
   1  -3  -7  758.79   25.49
   1  -3  -7  774.26   25.36
   1  -3  -7  767.02   27.41
   1  -3  -7  764.33   27.35
  -1   3   7  808.52   26.55
  -1   3   7  767.28   25.78
  -1   3   7  799.31   28.03
  -1   3   7  781.39   26.62
   1  -3  -6    8.31    2.30
   1  -3  -6    9.38    1.43
   1  -3  -6    6.58    1.21
   1  -3  -6    7.65    1.20
   1  -3  -6    6.66    2.24
   1  -3  -6    7.43    1.52
  -1   3   6    8.11    1.71
  -1   3   6    7.31    2.01
  -1   3   6    7.69    2.26
  -1   3   6    6.69    1.83
  -1   3   6   14.36    1.22
  -1   3   6   10.89    2.03
  -1   3   6    6.15    1.58
   1  -3  -5  152.28    5.25
   1  -3  -5  147.21    4.79
   1  -3  -5  149.05    6.73
   1  -3  -5  148.69    7.26
   1  -3  -5  144.35    6.03
   1  -3  -5  152.31    5.64
  -1   3   5  151.53    5.94
  -1   3   5  147.28    5.94
  -1   3   5  145.86    5.74
  -1   3   5  150.04    5.45
  -1   3   5  158.80    4.98
  -1   3   5  151.83    6.27
   1  -3  -4  281.77    9.71
   1  -3  -4  290.77    9.40
   1  -3  -4  276.01    9.83
   1  -3  -4  286.36    8.17
   1  -3  -4  286.11    9.73
   1  -3  -4  269.64    7.94
   1  -3  -4  291.53    9.79
   1  -3  -4  305.71   10.30
  -1   3   4  301.50    9.30
  -1   3   4  284.23   10.01
  -1   3   4  288.92    9.69
  -1   3   4  286.69    9.86
  -1   3   4  293.95    9.40
  -1   3   4  285.71    9.97
   1  -3  -3 1111.10   34.30
   1  -3  -3 1142.43   36.25
   1  -3  -3 1160.07   38.17
   1  -3  -3 1091.89   36.09
   1  -3  -3 1114.89   37.19
   1  -3  -3 1113.73   37.33
   1  -3  -3 1119.68   37.20
  -1   3   3 1055.87   33.84
  -1   3   3 1114.32   37.53
  -1   3   3 1139.99   37.29
  -1   3   3 1145.62   37.77
  -1   3   3 1184.19   36.43
  -1   3   3 1093.70   36.84
  -1   3   3 1170.22   37.78
   1  -3  -2   43.72    2.33
   1  -3  -2   45.61    3.25
   1  -3  -2   43.04    2.85
   1  -3  -2   41.75    2.55
   1  -3  -2   41.82    1.26
   1  -3  -2   53.46    3.36
   1  -3  -2   43.90    2.62
  -1   3   2   53.52    3.21
  -1   3   2   43.62    2.10
  -1   3   2   42.78    2.51
  -1   3   2   43.66    2.46
  -1   3   2   42.06    3.16
  -1   3   2   40.52    3.22
  -1   3   2   48.88    2.51
   1  -3  -1 1088.39   35.89
   1  -3  -1 1046.94   34.45
   1  -3  -1 1024.81   32.35
   1  -3  -1 1048.73   33.26
   1  -3  -1 1054.28   34.11
   1  -3  -1 1049.44   34.43
   1  -3  -1 1064.22   30.33
  -1   3   1 1070.26   33.24
  -1   3   1 1039.07   34.25
  -1   3   1 1047.67   34.68
  -1   3   1  997.85   32.83
  -1   3   1 1051.65   34.30
  -1   3   1 1106.61   34.87
   1  -3   0 1246.11   36.34
   1  -3   0 1216.64   35.60
   1  -3   0 1205.90   38.37
   1  -3   0 1218.44   40.47
   1  -3   0 1208.79   40.26
   1  -3   0 1228.64   40.40
   1  -3   0 1173.59   38.33
   1  -3   0 1206.75   37.99
   1  -3   0 1143.09   35.65
  -1   3   0 1197.62   37.89
  -1   3   0 1162.44   38.61
  -1   3   0 1151.41   38.33
  -1   3   0 1160.60   38.67
  -1   3   0 1153.32   37.72
   1  -3   1 3965.32  146.45
   1  -3   1 4135.25  153.01
   1  -3   1 4139.62  159.15
   1  -3   1 4123.27  155.49
   1  -3   1 4220.03  162.30
   1  -3   1 4106.23  155.89
  -1   3  -1 4102.81  158.26
  -1   3  -1 3901.68  150.57
  -1   3  -1 4027.62  153.08
  -1   3  -1 4234.86  162.45
  -1   3  -1 4194.46  155.10
  -1   3  -1 4122.22  155.74
  -1   3  -1 4212.30  159.40
   1  -3   2 3302.04  120.29
   1  -3   2 3325.33  123.38
   1  -3   2 3053.88  110.08
   1  -3   2 3289.42  122.63
   1  -3   2 3146.41  114.46
   1  -3   2 3313.52  122.85
   1  -3   2 3085.45  112.79
  -1   3  -2 3205.59  119.13
  -1   3  -2 3318.24  121.18
  -1   3  -2 3348.36  124.05
  -1   3  -2 3297.07  118.77
  -1   3  -2 3304.39  120.49
  -1   3  -2 3038.24  110.39
   1  -3   3 1626.81   54.75
   1  -3   3 1579.78   52.50
   1  -3   3 1530.43   48.92
   1  -3   3 1474.47   48.66
   1  -3   3 1580.76   52.55
   1  -3   3 1543.48   52.68
   1  -3   3 1528.97   51.76
  -1   3  -3 1493.94   51.26
  -1   3  -3 1592.21   53.79
  -1   3  -3 1601.21   54.27
  -1   3  -3 1561.15   52.09
  -1   3  -3 1486.06   47.39
  -1   3  -3 1569.63   52.27
  -1   3  -3 1581.04   52.00
   1  -3   4   -0.01    0.77
   1  -3   4   -0.01    0.70
   1  -3   4   -0.00    0.81
   1  -3   4    3.96    0.73
   1  -3   4    1.20    0.86
   1  -3   4   -0.04    0.90
  -1   3  -4   -0.04    0.88
  -1   3  -4    0.06    0.94
  -1   3  -4    0.01    0.83
  -1   3  -4    1.45    0.80
  -1   3  -4    1.96    0.92
  -1   3  -4    1.29    0.98
   1  -3   5    0.03    1.00
   1  -3   5    5.49    1.09
   1  -3   5    7.54    0.99
   1  -3   5    2.88    1.00
  -1   3  -5    4.30    1.03
  -1   3  -5   -0.07    1.17
  -1   3  -5   12.00    1.92
  -1   3  -5    5.06    1.10
  -1   3  -5   -0.04    1.21
  -1   3  -5    6.33    1.05
  -1   3  -6  747.33   24.21
  -1   3  -6  727.46   24.23
  -1   3  -6  727.54   23.40
  -1   3  -6  739.56   24.74
  -1   3  -6  738.48   24.35
  -1   3  -7  132.39    5.15
  -1   3  -7  130.44    5.48
  -1   3  -7  138.29    5.68
  -1   3  -8   37.25    2.61
  -1   3  -8   42.59    3.19
  -1   3  -8   37.53    3.13
  -1   3  -9   46.91    3.95
  -1   3  -9    1.38    1.56
  -1   3 -10    2.86    1.64
  -1   3 -10    0.00    1.46
   1  -3  11    0.77    2.06
  -1   3 -11   50.80    2.98
  -1   3 -12  437.25   14.99
   1  -2 -13    8.31    2.39
   1  -2 -13    7.63    1.42
  -1   2  13    8.59    2.34
   1  -2 -12   50.62    2.95
   1  -2 -12   55.85    3.46
   1  -2 -12   57.19    4.55
  -1   2  12   57.90    4.60
   1  -2 -11   27.77    2.77
   1  -2 -11   29.11    2.91
   1  -2 -11   27.66    6.47
  -1   2  11   30.35    3.87
   1  -2 -10   14.10    3.44
   1  -2 -10   14.10    2.61
   1  -2 -10   15.08    2.49
  -1   2  10   15.26    3.47
   1  -2  -9   60.74    4.29
   1  -2  -9   60.13    3.91
   1  -2  -9   63.41    5.12
  -1   2   9   61.51    5.09
   1  -2  -8    0.15    1.89
   1  -2  -8    6.01    1.66
   1  -2  -8   -0.03    1.43
  -1   2   8    0.28    1.92
  -1   2   8    0.15    0.96
   1  -2  -7  108.15    5.67
   1  -2  -7  131.69    5.17
   1  -2  -7  117.26    3.96
   1  -2  -7  113.86    5.57
   1  -2  -7  118.19    4.53
   1  -2  -7  114.07    3.97
  -1   2   7  119.09    4.61
  -1   2   7  117.78    5.86
  -1   2   7  126.59    6.34
   1  -2  -6  490.50   15.23
   1  -2  -6  493.89   15.39
   1  -2  -6  472.68   16.39
   1  -2  -6  480.80   15.61
   1  -2  -6  476.19   15.60
   1  -2  -6  473.59   16.50
  -1   2   6  504.75   17.15
  -1   2   6  491.99   15.68
  -1   2   6  488.90   15.80
  -1   2   6  493.08   17.18
  -1   2   6  477.01   15.02
  -1   2   6  497.41   16.68
  -1   2   6  494.44   16.62
   1  -2  -5  332.33   10.58
   1  -2  -5  340.42   10.57
   1  -2  -5  347.61   10.84
   1  -2  -5  334.95   11.90
   1  -2  -5  338.13   11.91
   1  -2  -5  335.74   11.04
  -1   2   5  350.80   10.85
  -1   2   5  343.58   11.20
  -1   2   5  343.06   11.92
  -1   2   5  344.78   11.56
  -1   2   5  338.49   11.41
  -1   2   5  361.86   11.28
  -1   2   5  345.21   12.07
   1  -2  -4 2919.59  107.93
   1  -2  -4 2842.59  103.98
   1  -2  -4 2853.35   99.84
   1  -2  -4 2980.76  108.77
   1  -2  -4 2897.24  109.01
   1  -2  -4 2889.44  106.49
   1  -2  -4 2929.84  106.58
  -1   2   4 3035.88  111.54
  -1   2   4 3010.43  110.28
  -1   2   4 2935.24  107.42
  -1   2   4 3029.95  112.03
  -1   2   4 2968.80  112.42
  -1   2   4 2923.44  106.86
  -1   2   4 2909.50  104.80
   1  -2  -3  162.59    5.77
   1  -2  -3  161.55    4.54
   1  -2  -3  149.24    4.48
   1  -2  -3  147.73    5.77
   1  -2  -3  159.31    5.64
   1  -2  -3  160.71    5.56
   1  -2  -3  157.18    6.04
   1  -2  -3  153.11    5.61
  -1   2   3  161.31    5.86
  -1   2   3  155.99    5.80
  -1   2   3  159.79    5.63
  -1   2   3  152.66    4.46
  -1   2   3  167.10    5.89
  -1   2   3  160.95    6.07
  -1   2   3  159.22    5.86
   1  -2  -2  515.56   16.16
   1  -2  -2  519.99   14.22
   1  -2  -2  482.49   15.17
   1  -2  -2  504.34   15.71
   1  -2  -2  538.96   16.72
   1  -2  -2  510.59   15.52
   1  -2  -2  525.21   15.31
  -1   2   2  502.06   16.99
  -1   2   2  521.76   15.74
  -1   2   2  536.30   14.61
  -1   2   2  485.88   15.48
  -1   2   2  530.42   16.11
  -1   2   2  520.27   18.18
  -1   2   2  492.30   15.70
  -1   2   2  491.75   15.66
   1  -2  -1 3968.53  149.74
   1  -2  -1 3931.41  147.28
   1  -2  -1 3844.02  137.09
   1  -2  -1 3920.97  146.22
   1  -2  -1 4041.79  150.32
   1  -2  -1 4084.20  152.79
   1  -2  -1 3966.70  149.67
  -1   2   1 3946.71  147.02
  -1   2   1 3956.77  149.20
  -1   2   1 4005.09  150.11
  -1   2   1 4044.25  152.54
  -1   2   1 4068.04  152.82
  -1   2   1 3891.44  147.09
   1  -2   0 5116.89  201.83
   1  -2   0 5509.75  212.79
   1  -2   0 5077.21  200.04
   1  -2   0 5261.66  202.97
   1  -2   0 5259.73  205.96
   1  -2   0 5104.67  199.32
   1  -2   0 5317.85  208.87
  -1   2   0 5223.19  207.24
  -1   2   0 5302.39  204.31
  -1   2   0 5269.57  207.10
  -1   2   0 5179.61  202.56
  -1   2   0 4841.42  191.06
  -1   2   0 5213.73  204.93
   1  -2   1  594.63   16.15
   1  -2   1  586.99   17.40
   1  -2   1  615.94   18.29
   1  -2   1  600.86   18.84
   1  -2   1  575.16   15.36
   1  -2   1  594.02   18.77
  -1   2  -1  627.38   18.05
  -1   2  -1  585.79   19.28
  -1   2  -1  629.33   17.06
  -1   2  -1  576.98   17.19
  -1   2  -1  568.61   17.69
  -1   2  -1  584.29   18.31
   1  -2   2 1595.83   51.31
   1  -2   2 1635.25   53.64
   1  -2   2 1688.05   56.42
   1  -2   2 1592.25   53.61
   1  -2   2 1580.36   51.01
   1  -2   2 1646.34   53.34
  -1   2  -2 1787.28   57.74
  -1   2  -2 1710.84   55.00
  -1   2  -2 1615.96   54.16
  -1   2  -2 1653.95   53.89
  -1   2  -2 1689.37   55.85
  -1   2  -2 1654.43   55.32
  -1   2  -2 1639.57   54.39
  -1   2  -2 1628.53   55.71
   1  -2   3   -0.07    0.66
   1  -2   3    0.08    0.70
   1  -2   3    1.51    0.96
   1  -2   3    0.81    1.03
   1  -2   3    1.35    0.92
   1  -2   3    1.26    0.68
  -1   2  -3   -0.10    0.88
  -1   2  -3    2.62    1.02
  -1   2  -3    1.81    0.79
  -1   2  -3    0.12    0.81
  -1   2  -3    1.59    1.08
  -1   2  -3    1.43    1.07
   1  -2   4    9.07    1.27
   1  -2   4    8.93    1.02
   1  -2   4    9.10    1.07
   1  -2   4    8.59    1.64
   1  -2   4    9.34    1.34
   1  -2   4    9.82    1.13
  -1   2  -4    9.88    1.77
  -1   2  -4    9.23    1.17
  -1   2  -4   21.10    1.62
  -1   2  -4    8.91    1.54
  -1   2  -4    8.09    1.34
  -1   2  -4    8.88    1.27
   1  -2   5   57.71    2.40
   1  -2   5   47.28    2.24
   1  -2   5   48.52    1.91
   1  -2   5   48.64    2.87
   1  -2   5   45.56    2.51
   1  -2   5   47.99    1.98
  -1   2  -5   45.74    1.94
  -1   2  -5   46.11    2.95
  -1   2  -5   51.95    2.56
  -1   2  -5   45.97    1.93
  -1   2  -5   47.78    2.76
  -1   2  -5   48.67    2.50
   1  -2   6    9.05    1.31
   1  -2   6   11.45    1.81
   1  -2   6    7.96    1.73
   1  -2   6    9.55    1.19
  -1   2  -6    8.84    0.86
  -1   2  -6    9.62    1.32
  -1   2  -6   10.12    1.85
  -1   2  -6    9.30    1.97
  -1   2  -6    8.81    1.48
  -1   2  -7    7.17    1.20
  -1   2  -7    6.71    1.97
  -1   2  -7    7.42    1.52
  -1   2  -7    6.06    1.91
  -1   2  -8  237.84    8.67
  -1   2  -8  233.90    9.27
  -1   2  -8  248.15    9.70
  -1   2  -9  239.92    9.04
  -1   2  -9  246.08   10.06
  -1   2  -9  254.98   10.15
  -1   2 -10   17.81    3.05
  -1   2 -10   20.52    2.26
  -1   2 -10   17.86    2.99
  -1   2 -11    1.46    1.83
  -1   2 -11    0.85    1.14
  -1   2 -11   -0.07    1.72
   1  -2  12  235.61    9.30
  -1   2 -12  229.37    8.89
  -1   2 -12  233.45    9.58
  -1   2 -13  218.83    8.30
   1  -1 -13   32.68    3.27
   1  -1 -13   31.21    2.73
  -1   1  13   32.91    3.40
   1  -1 -12   10.72    2.44
   1  -1 -12   11.40    3.00
  -1   1  12   11.53    2.97
   1  -1 -11   12.47    2.70
   1  -1 -11   11.10    1.76
   1  -1 -11   11.27    3.28
  -1   1  11   15.27    3.26
   1  -1 -10  270.91   10.46
   1  -1 -10  372.42   18.01
   1  -1 -10  366.43   13.95
  -1   1  10  384.14   15.16
   1  -1  -9   76.49    5.42
   1  -1  -9   78.63    4.83
   1  -1  -9   71.66    4.16
  -1   1   9   82.02    5.62
   1  -1  -8   16.00    4.23
   1  -1  -8   16.35    2.28
   1  -1  -8   16.72    3.00
  -1   1   8   16.87    3.13
   1  -1  -7    8.56    1.89
   1  -1  -7    6.26    1.82
   1  -1  -7    5.60    0.96
   1  -1  -7    9.20    2.32
   1  -1  -7    7.82    1.20
  -1   1   7    6.20    2.07
  -1   1   7    9.92    2.25
  -1   1   7    2.53    1.00
  -1   1   7    7.00    1.68
   1  -1  -6 1604.99   53.48
   1  -1  -6 1590.95   55.07
   1  -1  -6 1633.77   55.50
   1  -1  -6 1552.18   55.13
   1  -1  -6 1548.97   54.64
   1  -1  -6 1828.57   64.15
   1  -1  -6 1581.47   55.39
  -1   1   6 1693.64   59.23
  -1   1   6 1669.62   57.62
  -1   1   6 1641.49   57.31
  -1   1   6 1614.01   54.72
  -1   1   6 1615.51   57.46
   1  -1  -5  727.25   24.59
   1  -1  -5  766.99   24.97
   1  -1  -5  794.14   24.26
   1  -1  -5  739.90   24.65
   1  -1  -5  775.13   26.14
   1  -1  -5  768.10   24.10
   1  -1  -5  750.74   24.36
  -1   1   5  811.24   27.44
  -1   1   5  783.02   25.88
  -1   1   5  782.67   24.44
  -1   1   5  772.27   25.53
  -1   1   5  781.03   26.16
  -1   1   5  764.97   23.41
   1  -1  -4 6452.81  263.77
   1  -1  -4 6253.05  252.89
   1  -1  -4 6378.37  259.48
   1  -1  -4 6343.91  257.58
   1  -1  -4 6268.41  256.03
   1  -1  -4 6440.19  263.44
   1  -1  -4 5887.22  242.56
  -1   1   4 6580.99  267.86
  -1   1   4 6574.46  268.48
  -1   1   4 6587.85  266.66
  -1   1   4 6082.48  246.35
  -1   1   4 4590.16  190.96
  -1   1   4 6447.65  260.29
   1  -1  -3 4286.98  164.50
   1  -1  -3 4455.43  171.61
   1  -1  -3 4718.21  182.66
   1  -1  -3 4683.91  180.86
   1  -1  -3 4695.95  179.88
   1  -1  -3 4709.12  182.11
   1  -1  -3 4734.64  181.19
   1  -1  -3 4641.86  172.75
  -1   1   3 4484.02  174.31
  -1   1   3 4718.99  181.29
  -1   1   3 4358.92  166.85
  -1   1   3 4089.46  159.69
  -1   1   3 4747.35  181.70
  -1   1   3 4762.39  181.51
  -1   1   3 4778.39  184.36
   1  -1  -2 5236.01  207.48
   1  -1  -2 5551.27  217.61
   1  -1  -2 5374.76  211.00
   1  -1  -2 5577.45  219.66
   1  -1  -2 5168.48  205.63
   1  -1  -2 5355.37  211.02
  -1   1   2 5641.60  218.50
  -1   1   2 5593.29  219.58
  -1   1   2 5467.66  218.15
  -1   1   2 5509.61  215.60
  -1   1   2 5122.48  203.63
  -1   1   2 5071.26  201.14
  -1   1   2 5341.92  209.35
   1  -1  -110368.08  445.71
   1  -1  -1 8478.53  369.83
   1  -1  -110191.85  441.10
   1  -1  -1 9842.03  424.77
   1  -1  -1 9643.02  414.08
   1  -1  -1 8745.82  379.09
   1  -1  -1 9099.32  396.16
   1  -1  -1 9465.90  410.47
  -1   1   1 9247.53  399.72
  -1   1   1 9516.72  408.15
  -1   1   1 8213.29  358.53
  -1   1   1 9742.27  420.63
  -1   1   110101.37  427.70
  -1   1   1 9889.05  428.17
   1  -1   0 3640.07  132.09
   1  -1   0 3522.85  127.96
   1  -1   0 3550.46  124.98
   1  -1   0 3572.95  130.13
   1  -1   0 3453.13  125.67
   1  -1   0 3572.36  127.51
   1  -1   0 3319.71  121.71
  -1   1   0 3552.48  129.18
  -1   1   0 3497.46  127.08
  -1   1   0 3466.97  123.59
  -1   1   0 3218.66  118.24
  -1   1   0 3524.34  127.98
  -1   1   0 3394.10  123.56
   1  -1   1 7378.93  297.25
   1  -1   1 5988.15  236.84
   1  -1   1 6078.50  246.48
   1  -1   1 6823.72  268.23
   1  -1   1 6618.66  267.52
  -1   1  -1 6783.64  267.81
  -1   1  -1 5648.50  229.64
  -1   1  -1 6508.91  263.26
  -1   1  -1 6055.30  236.10
  -1   1  -1 7034.59  280.66
  -1   1  -1 6073.66  244.40
  -1   1  -1 6151.62  242.60
  -1   1  -1 7103.24  286.18
   1  -1   2  949.18   30.01
   1  -1   2  892.66   28.53
   1  -1   2  959.50   28.24
   1  -1   2  896.26   28.46
  -1   1  -2  945.84   28.46
  -1   1  -2  967.64   28.25
  -1   1  -2  908.96   28.92
  -1   1  -2  971.42   30.12
  -1   1  -2  995.55   29.41
  -1   1  -2  966.85   29.30
  -1   1  -2  950.29   29.97
   1  -1   3 1734.56   58.93
   1  -1   3 1838.74   59.55
   1  -1   3 1873.08   58.75
   1  -1   3 1821.84   59.27
  -1   1  -3 1619.46   50.25
  -1   1  -3 1721.62   58.52
  -1   1  -3 1952.99   64.03
  -1   1  -3 1864.93   61.39
  -1   1  -3 1819.28   60.66
  -1   1  -3 1922.13   59.26
  -1   1  -3 1670.99   54.40
  -1   1  -3 1897.05   63.37
   1  -1   4 1512.47   48.99
   1  -1   4 1461.46   48.67
   1  -1   4 1579.19   49.88
   1  -1   4 1490.26   50.18
   1  -1   4 1422.08   45.81
  -1   1  -4 1561.05   48.06
  -1   1  -4 1546.95   49.56
  -1   1  -4 1364.85   42.31
  -1   1  -4 1569.90   51.30
  -1   1  -4 1592.39   52.38
  -1   1  -4 1431.23   48.36
  -1   1  -4 1388.27   44.17
  -1   1  -4 1506.26   50.11
   1  -1   5  348.75    9.59
   1  -1   5  362.08   11.90
   1  -1   5  359.14   10.10
   1  -1   5  364.29   11.14
   1  -1   5  358.30   12.15
  -1   1  -5  365.27   11.47
  -1   1  -5  361.67   12.02
  -1   1  -5  333.87    9.27
  -1   1  -5  351.92    9.84
  -1   1  -5  337.79    9.06
  -1   1  -5  346.13    9.30
  -1   1  -5  357.30   11.22
  -1   1  -5  354.12   11.96
   1  -1   6 1069.72   36.48
   1  -1   6 1063.57   34.86
   1  -1   6 1088.72   36.62
  -1   1  -6 1047.01   34.85
  -1   1  -6 1093.17   35.78
  -1   1  -6 1068.76   36.35
   1  -1   7  330.02   11.77
   1  -1   7  328.89   11.94
  -1   1  -7  323.64   10.98
  -1   1  -7  340.21   12.29
  -1   1  -7  335.21   10.87
  -1   1  -7  332.68   11.95
  -1   1  -8  128.18    5.40
  -1   1  -8  136.23    6.50
  -1   1  -8  133.54    6.34
  -1   1  -9   82.21    4.32
  -1   1  -9   79.77    7.61
  -1   1 -10    0.16    2.47
  -1   1 -10    5.72    1.81
  -1   1 -10    3.85    2.46
  -1   1 -11  322.81   13.11
  -1   1 -11  314.66   13.41
  -1   1 -11  333.71   13.61
   1  -1  12   14.44    3.19
  -1   1 -12   18.77    3.25
  -1   1 -12   18.00    2.09
   1  -1  13   21.39    2.94
  -1   1 -13   19.48    2.99
   1   0 -13   -0.05    1.47
   1   0 -13    1.47    1.43
  -1   0  13    0.09    1.51
   1   0 -12  185.24   11.30
   1   0 -12  179.03    8.30
  -1   0  12  188.50    8.60
   1   0 -11   -0.05    1.69
   1   0 -11   -0.25    1.83
  -1   0  11    1.20    1.84
   1   0 -10  420.32   16.74
   1   0 -10  438.99   17.00
  -1   0  10  448.38   17.63
   1   0  -9    5.16    2.64
   1   0  -9    5.46    1.51
   1   0  -9    5.96    2.52
  -1   0   9    6.85    2.75
   1   0  -8   96.44    4.28
   1   0  -8   99.57    5.62
   1   0  -7   25.60    1.83
   1   0  -7   25.89    1.56
   1   0  -7   27.67    3.06
   1   0  -7   25.21    2.22
   1   0  -7   25.08    3.10
  -1   0   7   27.22    2.98
  -1   0   7   33.55    2.78
   1   0  -6  115.12    5.51
   1   0  -6  110.74    4.58
   1   0  -6  135.96    5.70
   1   0  -6  111.91    5.49
   1   0  -6  110.86    4.22
  -1   0   6  116.64    5.42
  -1   0   6  119.50    5.04
  -1   0   6  118.82    4.36
  -1   0   6  111.72    3.49
  -1   0   6  114.30    4.62
   1   0  -5 3538.93  134.01
   1   0  -5 3249.36  124.21
   1   0  -5 3576.52  134.54
   1   0  -5 3450.03  129.74
   1   0  -5 3553.72  135.12
   1   0  -5 3249.56  118.71
  -1   0   5 3544.88  133.52
  -1   0   5 3577.67  133.64
  -1   0   5 3535.36  132.77
  -1   0   5 3255.35  119.92
  -1   0   5 3703.47  139.63
   1   0  -4  342.71   11.46
   1   0  -4  323.12    8.87
   1   0  -4  320.14   10.52
   1   0  -4  316.56   10.86
   1   0  -4  321.21   10.50
   1   0  -4  315.54   10.56
  -1   0   4  321.28   10.99
  -1   0   4  331.78    9.31
  -1   0   4  332.23   10.91
  -1   0   4  333.66   10.73
  -1   0   4  328.55   10.44
  -1   0   4  334.09   10.69
   1   0  -3 3300.04  124.54
   1   0  -3 3995.33  140.22
   1   0  -3 3870.86  143.66
   1   0  -3 3815.27  142.29
   1   0  -3 3968.55  147.79
   1   0  -3 3858.92  140.34
   1   0  -3 3405.60  120.29
   1   0  -3 3818.69  142.18
  -1   0   3 3274.52  123.59
  -1   0   3 3334.32  121.24
  -1   0   3 3941.92  145.99
  -1   0   3 3861.66  143.42
  -1   0   3 3810.94  141.55
  -1   0   3 3904.94  144.42
   1   0  -2  144.25    6.00
   1   0  -2  144.52    5.83
   1   0  -2  144.33    5.56
   1   0  -2  155.62    4.83
   1   0  -2  143.43    5.36
   1   0  -2  156.73    4.02
   1   0  -2  148.53    5.76
   1   0  -2  151.49    4.07
  -1   0   2  173.36    6.64
  -1   0   2  146.35    5.44
  -1   0   2  156.47    4.30
  -1   0   2  158.42    6.01
  -1   0   2  149.05    5.35
   1   0  -1 2026.20   65.82
   1   0  -1 2023.87   67.66
   1   0  -1 2110.12   67.89
   1   0  -1 2062.04   67.48
   1   0  -1 2022.45   67.13
   1   0  -1 2064.60   67.48
   1   0  -1 1809.09   57.90
  -1   0   1 1821.08   61.29
  -1   0   1 1969.73   62.71
  -1   0   1 2039.02   67.62
  -1   0   1 1980.57   64.79
  -1   0   1 1743.77   58.83
  -1   0   1 2116.75   68.88
  -1   0   1 1762.98   59.33
   1   0   0  708.95   20.21
   1   0   0  703.47   20.39
   1   0   0  693.30   19.98
   1   0   0  703.19   19.51
   1   0   0  694.87   20.38
   1   0   0  674.00   19.46
  -1   0   0  687.61   20.10
  -1   0   0  699.55   19.94
  -1   0   0  689.79   19.90
  -1   0   0  681.02   19.61
  -1   0   0  703.53   19.74
  -1   0   0  693.67   20.03
  -1   0   0  709.27   19.08
   1   0   1 1973.80   63.20
   1   0   1 1933.48   62.52
   1   0   1 1963.21   62.81
   1   0   1 1537.77   51.79
   1   0   1 2062.18   66.35
   1   0   1 1815.73   58.80
   1   0   1 1777.58   55.73
  -1   0  -1 1989.37   63.89
  -1   0  -1 1529.63   47.58
  -1   0  -1 1849.55   59.70
  -1   0  -1 1916.88   61.97
  -1   0  -1 1983.84   62.36
  -1   0  -1 1796.02   55.53
  -1   0  -1 1532.40   49.82
   1   0   2  314.04    7.28
   1   0   2  247.51    8.60
   1   0   2  293.93    9.87
   1   0   2  294.56    8.34
   1   0   2  296.14    9.78
   1   0   2  309.58    8.78
  -1   0  -2  297.38    8.97
  -1   0  -2  287.18    9.39
  -1   0  -2  290.11    9.66
  -1   0  -2  310.76    8.43
  -1   0  -2  310.54    7.21
  -1   0  -2  305.83    8.48
  -1   0  -2  289.60    9.76
  -1   0  -2  301.53    8.58
   1   0   3   95.73    3.45
   1   0   3   94.23    4.16
   1   0   3  102.33    2.19
   1   0   3   95.34    4.09
   1   0   3   95.32    2.79
  -1   0  -3   93.38    4.10
  -1   0  -3   94.84    2.91
  -1   0  -3  108.69    2.31
  -1   0  -3   97.29    3.59
  -1   0  -3  111.92    4.61
  -1   0  -3   98.33    4.10
  -1   0  -3   93.31    2.98
  -1   0  -3   98.03    3.20
   1   0   4   63.26    1.45
   1   0   4   58.62    1.69
   1   0   4   57.30    2.64
   1   0   4   57.88    3.32
   1   0   4   59.75    3.33
  -1   0  -4   58.22    2.99
  -1   0  -4   63.39    3.46
  -1   0  -4   58.48    2.76
  -1   0  -4   58.64    1.62
  -1   0  -4   58.21    2.04
  -1   0  -4   60.00    2.18
  -1   0  -4   57.70    3.28
   1   0   5  560.05   18.31
   1   0   5  569.80   15.85
   1   0   5  558.49   15.04
   1   0   5  532.89   16.69
   1   0   5  537.76   17.80
  -1   0  -5  544.04   17.94
  -1   0  -5  515.88   16.40
  -1   0  -5  518.27   17.15
  -1   0  -5  561.54   14.88
  -1   0  -5  518.43   15.25
  -1   0  -5  524.96   16.42
  -1   0  -5  551.81   17.46
  -1   0  -5  562.62   14.83
   1   0   6  253.65    9.19
   1   0   6  240.39    8.94
   1   0   6  250.29    8.34
  -1   0  -6  244.72    8.42
  -1   0  -6  244.61    7.20
  -1   0  -6  251.40    8.40
  -1   0  -6  241.12    7.20
  -1   0  -6  255.91    9.42
  -1   0  -6  241.10    8.87
   1   0   7   17.11    2.70
   1   0   7   17.63    2.04
   1   0   7   26.74    2.81
  -1   0  -7   16.57    1.09
  -1   0  -7   16.88    1.21
  -1   0  -7   20.45    2.87
  -1   0  -7   16.34    2.16
  -1   0  -7   16.24    2.62
   1   0   8    0.21    0.88
  -1   0  -8    0.18    1.08
  -1   0  -8    0.02    1.45
  -1   0  -8   -0.05    1.38
   1   0   9   73.20    3.50
  -1   0  -9   70.21    5.05
  -1   0  -9   66.88    4.14
  -1   0  -9   71.52    5.02
  -1   0 -10   65.07    4.14
  -1   0 -10   66.94    5.16
  -1   0 -11   80.41    5.66
  -1   0 -11   75.90    4.57
  -1   0 -11   79.07    5.65
   1   0  12    0.54    3.03
  -1   0 -12   13.44    2.25
  -1   0 -12   19.99    3.36
   1   0  13  170.68    7.81
  -1   0 -13  157.21    6.01
  -1   0 -13  164.36    7.74
   1   1 -13   -0.09    1.18
   1   1 -13    0.55    1.32
   1   1 -12    9.83    2.89
   1   1 -12   10.63    2.72
  -1  -1  12   11.32    2.58
   1   1 -11  189.46    8.97
   1   1 -11  212.81    9.80
  -1  -1  11  207.96    9.17
   1   1 -10    7.60    2.89
   1   1 -10    7.89    3.00
  -1  -1  10    8.60    2.72
   1   1  -9   40.13    4.12
   1   1  -9   38.31    4.08
  -1  -1   9   41.44    3.91
   1   1  -8   15.84    3.02
   1   1  -8   14.36    2.92
   1   1  -8   14.95    1.59
   1   1  -8   15.19    2.65
   1   1  -7  117.14    4.46
   1   1  -7  116.12    4.47
   1   1  -7  120.37    5.55
   1   1  -7  113.71    5.80
   1   1  -7  115.05    5.85
   1   1  -6   16.25    1.72
   1   1  -6   18.06    2.66
   1   1  -6   20.08    2.41
   1   1  -6   18.08    1.69
   1   1  -6   15.93    2.64
  -1  -1   6   18.25    1.65
  -1  -1   6   17.73    2.62
  -1  -1   6   18.73    1.80
  -1  -1   6   18.84    2.53
   1   1  -5  891.79   32.64
   1   1  -5  837.93   27.65
   1   1  -5  892.37   30.11
   1   1  -5  886.16   29.59
   1   1  -5  882.13   28.53
  -1  -1   5  924.01   30.87
  -1  -1   5  935.26   30.34
  -1  -1   5  911.38   29.15
  -1  -1   5  927.81   31.01
  -1  -1   5  920.35   27.25
  -1  -1   5  991.46   29.76
   1   1  -4  180.95    9.26
   1   1  -4  183.85    6.65
   1   1  -4  179.46    4.38
   1   1  -4  181.97    6.50
   1   1  -4  193.87    7.91
   1   1  -4  180.14    4.50
   1   1  -4  193.79    7.25
   1   1  -4  180.44    4.46
  -1  -1   4  205.18    5.15
  -1  -1   4  195.26    7.25
  -1  -1   4  187.59    6.21
  -1  -1   4  186.80    6.58
  -1  -1   4  192.09    7.12
  -1  -1   4  185.43    4.61
   1   1  -3 2632.85   93.47
   1   1  -3 2297.26   81.56
   1   1  -3 2551.04   90.80
   1   1  -3 2645.85   92.81
   1   1  -3 2554.82   86.43
   1   1  -3 2532.54   89.88
   1   1  -3 2561.47   86.34
   1   1  -3 2170.47   74.25
  -1  -1   3 2733.20   90.77
  -1  -1   3 2549.87   86.58
  -1  -1   3 2579.64   91.31
  -1  -1   3 2658.00   93.92
  -1  -1   3 2568.41   90.79
  -1  -1   3 2401.06   79.97
  -1  -1   3 2597.87   90.91
   1   1  -2 1898.75   64.50
   1   1  -2 2166.82   71.12
   1   1  -2 1957.15   66.53
   1   1  -2 2005.93   69.02
   1   1  -2 2066.56   70.14
   1   1  -2 2130.72   72.90
   1   1  -2 2061.45   67.40
   1   1  -2 2071.35   71.07
  -1  -1   2 1987.81   67.32
  -1  -1   2 2132.26   72.90
  -1  -1   2 2009.75   68.78
  -1  -1   2 2083.34   71.05
  -1  -1   2 2051.60   67.77
   1   1  -1 4376.91  164.29
   1   1  -1 4688.87  176.16
   1   1  -1 3540.32  135.11
   1   1  -1 4247.19  158.49
   1   1  -1 4211.09  158.74
   1   1  -1 4685.26  172.82
   1   1  -1 4825.22  178.47
  -1  -1   1 4729.32  177.45
  -1  -1   1 4434.81  165.04
  -1  -1   1 3584.89  133.58
  -1  -1   1 4074.35  153.23
  -1  -1   1 4180.97  157.22
  -1  -1   1 3576.06  136.16
   1   1   0   38.43    2.34
   1   1   0   37.68    1.47
   1   1   0   37.30    2.41
   1   1   0   37.57    1.35
   1   1   0   38.34    2.85
   1   1   0   35.93    2.52
   1   1   0   37.43    2.51
   1   1   0   35.49    2.33
   1   1   0   44.35    1.63
  -1  -1   0   38.38    2.31
  -1  -1   0   42.01    2.90
  -1  -1   0   37.54    2.38
  -1  -1   0   39.80    4.27
  -1  -1   0   38.78    4.29
  -1  -1   0   38.05    1.55
   1   1   1 5598.91  212.44
   1   1   1 5530.95  213.36
   1   1   1 5315.54  205.15
   1   1   1 5343.10  202.64
   1   1   1 5195.21  199.14
   1   1   1 4853.29  187.89
   1   1   1 4106.43  161.02
  -1  -1  -1 4978.05  191.70
  -1  -1  -1 5336.07  202.75
  -1  -1  -1 4895.04  189.72
  -1  -1  -1 5595.43  212.02
  -1  -1  -1 5372.61  207.13
  -1  -1  -1 5527.69  216.40
  -1  -1  -1 4889.20  190.10
   1   1   2 1423.87   47.64
   1   1   2 1475.70   47.83
   1   1   2 1448.40   47.52
   1   1   2 1499.41   48.11
   1   1   2 1406.73   45.09
  -1  -1  -2 1442.43   46.45
  -1  -1  -2 1439.89   46.71
  -1  -1  -2 1469.71   44.29
  -1  -1  -2 1427.25   46.42
  -1  -1  -2 1456.12   48.31
  -1  -1  -2 1417.16   46.11
  -1  -1  -2 1457.40   47.95
  -1  -1  -2 1409.13   46.10
  -1  -1  -2 1486.63   48.34
   1   1   3  112.58    4.77
   1   1   3  111.10    4.33
   1   1   3  116.12    5.37
   1   1   3  110.33    4.10
   1   1   3  109.17    5.57
   1   1   3  114.52    4.68
  -1  -1  -3  119.47    4.98
  -1  -1  -3  125.11    2.63
  -1  -1  -3  112.74    4.11
  -1  -1  -3  116.22    3.90
  -1  -1  -3  115.05    4.34
  -1  -1  -3  114.34    4.35
  -1  -1  -3  111.77    4.38
  -1  -1  -3  125.22    2.67
  -1  -1  -3  113.21    4.68
   1   1   4   24.85    2.47
   1   1   4   25.33    1.53
   1   1   4   24.29    2.07
   1   1   4   26.55    2.16
   1   1   4   25.39    2.37
   1   1   4   28.00    1.20
  -1  -1  -4   26.50    2.28
  -1  -1  -4   25.07    0.53
  -1  -1  -4   24.00    0.50
  -1  -1  -4   24.22    2.49
  -1  -1  -4   24.71    2.20
  -1  -1  -4   29.65    1.45
  -1  -1  -4   27.08    2.40
  -1  -1  -4   32.50    1.89
  -1  -1  -4   25.69    1.96
   1   1   5  123.97    4.92
   1   1   5  124.76    4.94
   1   1   5  127.80    5.47
   1   1   5  126.81    3.30
   1   1   5  121.97    3.72
  -1  -1  -5  118.92    6.58
  -1  -1  -5  123.16    4.29
  -1  -1  -5  131.51    5.46
  -1  -1  -5  123.17    4.46
  -1  -1  -5  112.96    2.34
  -1  -1  -5  119.99    4.14
  -1  -1  -5  114.55    2.38
  -1  -1  -5  123.85    5.35
   1   1   6  516.47   16.71
   1   1   6  503.80   18.49
   1   1   6  517.50   16.97
   1   1   6  498.86   15.00
   1   1   6  527.21   17.63
   1   1   6  507.71   16.73
  -1  -1  -6  505.63   16.75
  -1  -1  -6  501.88   15.78
  -1  -1  -6  510.97   14.76
  -1  -1  -6  502.87   17.15
  -1  -1  -6  543.09   18.10
  -1  -1  -6  504.08   15.63
   1   1   7  307.97   10.62
   1   1   7  317.97   10.87
   1   1   7  301.95   10.78
   1   1   7  320.30   11.43
  -1  -1  -7  304.76    9.92
  -1  -1  -7  303.96   10.76
  -1  -1  -7  307.45    9.71
  -1  -1  -7  331.29   11.93
  -1  -1  -7  314.20   11.45
   1   1   8  153.51    5.89
  -1  -1  -8  125.25    4.75
  -1  -1  -8  125.19    4.51
  -1  -1  -8  128.84    8.77
  -1  -1  -8  124.93    5.76
  -1  -1  -8  132.73    8.92
   1   1   9 1116.46   41.01
  -1  -1  -9 1123.18   41.02
  -1  -1  -9 1075.45   39.05
  -1  -1  -9 1139.28   41.34
   1   1  10  216.40    8.25
  -1  -1 -10  216.43   10.07
  -1  -1 -10  222.08   10.04
  -1  -1 -10  208.22    9.13
  -1  -1 -11   69.94    5.30
  -1  -1 -11   63.43    4.36
  -1  -1 -11   67.62    5.63
   1   1  12    0.28    2.65
  -1  -1 -12    8.55    2.70
  -1  -1 -12    6.20    2.14
   1   1  13  131.44    6.74
  -1  -1 -13  160.18    7.66
  -1  -1 -13  127.70    5.66
   1   2 -12  244.21   10.07
   1   2 -12  240.72    9.50
   1   2 -11   36.23    3.86
   1   2 -11   39.02    4.22
  -1  -2  11   40.39    3.19
   1   2 -10  475.68   18.42
   1   2 -10  481.18   18.72
  -1  -2  10  494.92   17.87
   1   2  -9    3.32    2.70
   1   2  -9    5.17    2.57
  -1  -2   9    4.64    1.91
   1   2  -8   54.67    4.39
   1   2  -8   56.22    4.51
   1   2  -7   67.90    3.24
   1   2  -7   68.67    3.62
   1   2  -7   70.53    4.55
   1   2  -7   68.78    4.48
   1   2  -6    4.66    1.39
   1   2  -6    5.68    1.45
   1   2  -6   -0.17    2.08
   1   2  -6    6.69    1.62
   1   2  -6    7.04    2.07
  -1  -2   6    5.94    1.99
  -1  -2   6   -0.04    2.03
   1   2  -5  364.41   12.25
   1   2  -5  361.91   12.84
   1   2  -5  369.17   12.91
   1   2  -5  357.77   11.91
   1   2  -5  367.45   11.86
  -1  -2   5  380.64   13.17
  -1  -2   5  395.61   13.47
  -1  -2   5  376.91   11.53
  -1  -2   5  372.02   12.22
   1   2  -4  552.82   17.01
   1   2  -4  578.57   19.34
   1   2  -4  586.40   19.20
   1   2  -4  575.17   19.32
   1   2  -4  577.11   18.80
   1   2  -4  570.12   17.84
  -1  -2   4  591.09   19.60
  -1  -2   4  576.81   16.84
  -1  -2   4  589.90   19.56
  -1  -2   4  620.63   16.71
  -1  -2   4  596.65   18.22
  -1  -2   4  598.68   19.39
   1   2  -3  378.39    9.88
   1   2  -3  370.51   11.22
   1   2  -3  363.38   11.94
   1   2  -3  374.21   12.41
   1   2  -3  371.87   10.26
   1   2  -3  351.12   10.44
   1   2  -3  402.70   10.25
   1   2  -3  372.12   12.50
   1   2  -3  357.94   10.71
  -1  -2   3  358.98   10.49
  -1  -2   3  383.55    9.69
  -1  -2   3  364.96   11.03
  -1  -2   3  379.92   12.45
  -1  -2   3  392.70   13.06
  -1  -2   3  380.39   12.62
   1   2  -2 2932.60   99.76
   1   2  -2 2900.85  105.09
   1   2  -2 2991.95  108.15
   1   2  -2 2798.46  100.21
   1   2  -2 3041.25  108.23
   1   2  -2 2807.89   98.63
   1   2  -2 2991.11  104.40
   1   2  -2 2963.52  103.04
   1   2  -2 2791.95  101.17
  -1  -2   2 2626.29   95.63
  -1  -2   2 2781.03   99.22
  -1  -2   2 2708.04   92.50
  -1  -2   2 2895.70  103.04
  -1  -2   2 2973.34  107.58
  -1  -2   2 2959.93  107.00
   1   2  -1 1443.11   47.80
   1   2  -1 1467.88   48.75
   1   2  -1 1463.19   48.09
   1   2  -1 1516.05   48.44
   1   2  -1 1492.79   49.42
   1   2  -1 1485.13   45.72
   1   2  -1 1582.61   53.04
  -1  -2   1 1482.75   49.04
  -1  -2   1 1438.48   44.04
  -1  -2   1 1400.44   46.56
  -1  -2   1 1474.95   47.20
  -1  -2   1 1398.39   43.19
  -1  -2   1 1442.31   47.92
  -1  -2   1 1448.84   47.49
   1   2   0  976.51   29.33
   1   2   0  984.26   31.30
   1   2   0  972.67   30.52
   1   2   0  965.65   30.87
   1   2   0  937.85   29.61
   1   2   0  952.42   29.72
   1   2   0  948.03   32.66
  -1  -2   0  941.05   30.02
  -1  -2   0  914.43   29.35
  -1  -2   0  905.87   27.20
  -1  -2   0  940.53   29.38
  -1  -2   0  973.80   30.63
   1   2   1 1542.05   49.74
   1   2   1 1463.17   47.71
   1   2   1 1513.97   50.21
   1   2   1 1524.34   45.36
   1   2   1 1489.29   49.22
   1   2   1 1425.94   47.18
   1   2   1 1487.35   48.97
   1   2   1 1437.23   46.38
  -1  -2  -1 1440.03   46.70
  -1  -2  -1 1464.83   48.40
  -1  -2  -1 1440.80   47.68
  -1  -2  -1 1449.95   48.03
  -1  -2  -1 1551.42   51.11
  -1  -2  -1 1410.82   46.63
   1   2   2 5500.77  215.36
   1   2   2 5258.91  201.81
   1   2   2 5458.97  214.86
   1   2   2 5045.39  198.37
   1   2   2 5107.29  201.28
   1   2   2 5203.41  205.08
  -1  -2  -2 5210.62  205.36
  -1  -2  -2 5465.87  211.80
  -1  -2  -2 5369.76  211.45
  -1  -2  -2 5278.52  208.08
  -1  -2  -2 4896.38  192.62
  -1  -2  -2 5273.50  208.15
  -1  -2  -2 5314.99  209.33
  -1  -2  -2 5460.97  214.73
   1   2   3  158.88    4.74
   1   2   3  163.90    5.16
   1   2   3  182.58    6.44
   1   2   3  160.22    5.77
   1   2   3  177.52    6.14
   1   2   3  154.42    5.67
  -1  -2  -3  157.67    5.89
  -1  -2  -3  157.57    5.72
  -1  -2  -3  164.15    6.15
  -1  -2  -3  152.55    4.19
  -1  -2  -3  154.00    4.88
  -1  -2  -3  158.26    5.92
  -1  -2  -3  177.28    6.15
  -1  -2  -3  162.17    5.58
   1   2   4 3781.44  140.11
   1   2   4 3624.81  136.85
   1   2   4 3841.62  143.48
   1   2   4 3780.02  142.46
   1   2   4 3574.27  133.23
   1   2   4 3703.98  139.38
  -1  -2  -4 3682.39  135.56
  -1  -2  -4 3676.74  138.33
  -1  -2  -4 3701.50  134.00
  -1  -2  -4 3780.56  142.62
  -1  -2  -4 3716.10  139.70
  -1  -2  -4 3653.22  136.77
  -1  -2  -4 3034.85  115.71
  -1  -2  -4 3697.59  139.31
  -1  -2  -4 3656.30  132.90
  -1  -2  -4 3988.01  148.29
   1   2   5  532.51   15.30
   1   2   5  521.94   17.21
   1   2   5  612.45   19.67
   1   2   5  532.89   17.45
   1   2   5  525.90   17.45
   1   2   5  523.40   16.22
   1   2   5  525.46   16.56
  -1  -2  -5  510.78   13.99
  -1  -2  -5  535.88   17.16
  -1  -2  -5  520.34   17.05
  -1  -2  -5  524.14   14.39
  -1  -2  -5  527.29   17.55
  -1  -2  -5  553.84   17.62
  -1  -2  -5  518.74   15.96
  -1  -2  -5  520.60   17.33
   1   2   6  138.57    5.90
   1   2   6  134.16    5.67
   1   2   6  138.72    5.71
   1   2   6  134.32    4.50
   1   2   6  128.18    4.94
  -1  -2  -6  130.23    5.76
  -1  -2  -6  135.33    4.42
  -1  -2  -6  133.47    5.09
  -1  -2  -6  154.22    5.91
  -1  -2  -6  133.59    5.39
  -1  -2  -6  136.09    8.05
   1   2   7  623.61   20.96
   1   2   7  599.47   20.29
   1   2   7  607.47   20.61
   1   2   7  574.36   19.17
   1   2   7  581.79   17.96
  -1  -2  -7  600.88   20.75
  -1  -2  -7  572.22   20.03
  -1  -2  -7  581.96   19.36
  -1  -2  -7  588.65   19.24
  -1  -2  -7  580.21   18.56
   1   2   8  244.01    9.33
  -1  -2  -8  234.80    8.50
  -1  -2  -8  233.26    9.40
  -1  -2  -8  241.69    9.66
  -1  -2  -8  245.66    9.48
   1   2   9   26.41    3.04
  -1  -2  -9   27.72    2.52
  -1  -2  -9   28.94    3.60
  -1  -2  -9   27.23    3.52
   1   2  10   37.48    3.22
  -1  -2 -10   35.54    4.07
  -1  -2 -10   36.56    4.11
  -1  -2 -10   36.60    4.28
  -1  -2 -10   70.32    5.11
   1   2  11    0.49    1.84
   1   2  11    0.16    1.14
  -1  -2 -11    0.95    1.95
  -1  -2 -11    0.86    1.81
   1   2  12   -0.12    1.60
  -1  -2 -12    0.64    1.38
  -1  -2 -12   -0.04    1.60
   1   2  13   34.81    3.47
  -1  -2 -13   36.78    3.49
  -1  -2 -13   31.34    2.87
   1   3 -12   85.15    4.85
   1   3 -12   80.81    4.07
   1   3 -11   18.89    3.21
   1   3 -11   18.31    2.89
   1   3 -10    5.44    2.49
   1   3 -10    1.86    2.22
   1   3  -9  264.78   11.21
   1   3  -9  258.17   11.09
   1   3  -8   68.20    5.10
   1   3  -8   67.38    3.39
   1   3  -8   68.80    5.10
  -1  -3   8   65.52    3.44
   1   3  -7  216.70    7.96
   1   3  -7  219.73    9.49
   1   3  -7  220.91    9.34
   1   3  -6   11.15    1.87
   1   3  -6   12.25    2.50
   1   3  -6   12.11    2.47
   1   3  -6   11.36    1.41
   1   3  -5  208.98    6.68
   1   3  -5  212.18    7.24
   1   3  -5  209.88    8.21
   1   3  -5  210.27    7.70
   1   3  -5  219.74    8.46
  -1  -3   5  219.94    8.48
  -1  -3   5  217.17    8.28
   1   3  -4  242.18    7.58
   1   3  -4  257.15    9.27
   1   3  -4  251.30    9.23
   1   3  -4  247.18    7.50
   1   3  -4  251.95    8.94
   1   3  -4  246.41    7.38
  -1  -3   4  251.22    7.44
  -1  -3   4  253.79    9.03
  -1  -3   4  259.31    9.45
  -1  -3   4  261.18    7.90
  -1  -3   4  259.50    9.13
  -1  -3   4  259.37    7.82
   1   3  -3   22.54    0.79
   1   3  -3   23.33    0.86
   1   3  -3   21.91    2.66
   1   3  -3   21.09    0.90
   1   3  -3   29.77    2.65
   1   3  -3   22.40    2.52
   1   3  -3   22.29    1.56
   1   3  -3   23.63    1.91
   1   3  -3   22.83    1.15
  -1  -3   3   24.60    0.82
  -1  -3   3   29.65    1.71
  -1  -3   3   21.85    1.11
  -1  -3   3   21.56    2.68
  -1  -3   3   23.68    2.80
  -1  -3   3   23.58    1.84
   1   3  -2  175.17    6.56
   1   3  -2  177.79    6.83
   1   3  -2  163.57    4.85
   1   3  -2  166.26    6.57
   1   3  -2  170.04    5.52
   1   3  -2  165.48    4.44
   1   3  -2  164.12    6.06
  -1  -3   2  174.18    6.94
  -1  -3   2  163.07    4.22
  -1  -3   2  168.57    4.48
  -1  -3   2  169.99    5.50
  -1  -3   2  171.95    5.03
  -1  -3   2  184.50    7.15
  -1  -3   2  178.68    6.31
   1   3  -1 3710.27  140.69
   1   3  -1 3741.78  141.67
   1   3  -1 3734.39  139.95
   1   3  -1 3845.21  145.98
   1   3  -1 3633.65  135.08
   1   3  -1 3949.39  149.42
   1   3  -1 3743.98  139.81
  -1  -3   1 3913.13  148.50
  -1  -3   1 3637.12  134.04
  -1  -3   1 3760.45  144.74
  -1  -3   1 3782.00  144.00
  -1  -3   1 3691.40  137.56
   1   3   0  508.19   16.56
   1   3   0  518.84   16.54
   1   3   0  522.98   17.07
   1   3   0  513.53   16.00
   1   3   0  526.04   15.58
   1   3   0  543.08   17.01
   1   3   0  519.65   16.08
  -1  -3   0  509.81   16.80
  -1  -3   0  516.91   15.99
  -1  -3   0  500.03   14.74
  -1  -3   0  517.48   18.98
   1   3   1  954.41   30.63
   1   3   1  926.55   30.18
   1   3   1  954.12   30.23
   1   3   1  933.82   29.99
   1   3   1  960.84   31.33
   1   3   1  933.10   29.55
  -1  -3  -1  942.44   30.95
  -1  -3  -1  879.26   27.71
  -1  -3  -1  915.17   29.13
  -1  -3  -1  940.50   30.34
  -1  -3  -1  947.72   30.45
  -1  -3  -1  983.67   31.16
   1   3   2 1515.69   46.89
   1   3   2 1624.28   53.52
   1   3   2 1584.42   53.71
   1   3   2 1593.22   53.73
   1   3   2 1487.36   45.90
   1   3   2 1625.24   54.59
   1   3   2 1542.25   51.57
  -1  -3  -2 1617.66   54.05
  -1  -3  -2 1539.94   50.97
  -1  -3  -2 1610.42   54.78
  -1  -3  -2 1530.89   52.06
  -1  -3  -2 1651.20   55.93
  -1  -3  -2 1551.47   52.77
  -1  -3  -2 1550.89   52.04
  -1  -3  -2 1593.15   53.67
   1   3   3  107.69    4.27
   1   3   3  109.81    4.94
   1   3   3  110.23    5.00
   1   3   3  103.52    3.59
   1   3   3  105.70    3.00
   1   3   3  110.84    4.59
  -1  -3  -3  110.73    4.59
  -1  -3  -3  110.20    5.02
  -1  -3  -3  110.27    4.83
  -1  -3  -3  105.23    3.49
  -1  -3  -3  109.07    4.96
  -1  -3  -3  107.78    5.06
  -1  -3  -3  108.36    4.03
  -1  -3  -3  113.75    5.12
   1   3   4 4940.64  197.57
   1   3   4 5088.52  201.68
   1   3   4 5043.17  200.47
   1   3   4 5055.34  198.36
   1   3   4 4657.32  185.98
   1   3   4 4771.72  186.30
  -1  -3  -4 5028.75  199.24
  -1  -3  -4 4977.25  198.81
  -1  -3  -4 4859.07  194.07
  -1  -3  -4 4870.01  190.66
  -1  -3  -4 4983.47  198.64
  -1  -3  -4 4902.63  195.45
  -1  -3  -4 4740.35  186.69
  -1  -3  -4 4879.57  194.06
   1   3   5 3676.44  138.05
   1   3   5 3668.94  140.94
   1   3   5 3361.49  129.38
   1   3   5 3580.15  136.23
   1   3   5 3615.77  137.43
   1   3   5 3423.35  128.64
  -1  -3  -5 3646.07  139.65
  -1  -3  -5 3550.41  136.04
  -1  -3  -5 3656.06  139.30
  -1  -3  -5 3510.49  129.69
  -1  -3  -5 3591.78  137.74
  -1  -3  -5 3374.31  129.55
  -1  -3  -5 3590.06  132.94
  -1  -3  -5 3437.94  130.98
  -1  -3  -5 3537.39  132.34
  -1  -3  -5 3664.19  137.65
   1   3   6 2046.21   73.85
   1   3   6 2026.34   71.96
   1   3   6 1916.29   69.27
   1   3   6 1841.81   66.07
   1   3   6 1939.27   68.58
  -1  -3  -6 1955.63   70.06
  -1  -3  -6 1869.99   66.23
  -1  -3  -6 1940.20   69.84
  -1  -3  -6 1946.47   69.88
  -1  -3  -6 1979.45   71.50
  -1  -3  -6 2006.98   70.76
  -1  -3  -6 1953.83   69.81
   1   3   7    8.77    1.47
   1   3   7    3.14    2.21
   1   3   7    3.53    1.28
   1   3   7    3.75    1.78
  -1  -3  -7    2.92    2.13
  -1  -3  -7    8.58    1.99
  -1  -3  -7    8.43    1.32
  -1  -3  -7    3.15    1.91
  -1  -3  -7    3.86    1.56
   1   3   8 1346.08   48.37
  -1  -3  -8 1308.06   47.75
  -1  -3  -8 1328.15   46.90
  -1  -3  -8 1281.15   45.87
  -1  -3  -8 1319.61   47.36
   1   3   9 2515.32   95.77
  -1  -3  -9 2385.27   91.54
  -1  -3  -9 2406.11   93.35
  -1  -3  -9 2280.43   87.75
  -1  -3  -9 2438.73   92.59
   1   3  10 1276.93   46.62
   1   3  10 1251.79   45.56
  -1  -3 -10 1268.96   46.25
  -1  -3 -10 1260.17   50.20
  -1  -3 -10 1275.73   47.45
   1   3  11  638.86   23.10
   1   3  11  642.08   22.57
  -1  -3 -11  639.64   23.46
  -1  -3 -11  637.52   23.96
  -1  -3 -11  624.22   21.90
   1   3  12  116.16    4.82
   1   3  12  119.90    5.71
  -1  -3 -12  113.22    4.57
  -1  -3 -12  115.89    6.20
  -1  -3 -12  115.79    5.88
   1   3  13   24.27    2.69
  -1  -3 -13   66.27    3.76
  -1  -3 -13   21.72    2.80
   1   4 -11   -0.04    1.56
   1   4 -11    4.70    1.83
   1   4 -10  255.32   10.33
   1   4 -10  265.86   10.71
   1   4  -9  112.97    6.15
   1   4  -9  108.57    6.05
   1   4  -8 1067.50   37.77
   1   4  -8 1117.49   43.96
   1   4  -8 1113.42   40.99
   1   4  -7 1434.09   52.77
   1   4  -7 1418.99   52.29
   1   4  -7 1331.60   49.20
   1   4  -6 1210.33   42.48
   1   4  -6 1226.13   43.24
   1   4  -6  874.89   31.68
   1   4  -5   50.73    3.85
   1   4  -5   50.44    3.50
   1   4  -5   54.06    3.52
   1   4  -4    0.00    0.91
   1   4  -4    0.06    1.31
   1   4  -4    1.31    1.58
   1   4  -4    0.04    1.42
  -1  -4   4    3.66    1.51
   1   4  -3   13.93    1.99
   1   4  -3   13.43    2.31
   1   4  -3   12.41    1.09
   1   4  -3   11.92    1.82
  -1  -4   3   12.83    2.20
  -1  -4   3   14.86    2.41
  -1  -4   3   -0.06    2.26
  -1  -4   3   12.02    1.74
   1   4  -2 2675.79   96.68
   1   4  -2 2801.05   99.56
   1   4  -2 2852.38  105.27
   1   4  -2 2841.51  105.97
   1   4  -2 2915.97  108.59
   1   4  -2 2821.93  102.51
   1   4  -2 2783.64  103.56
  -1  -4   2 2844.02  101.11
  -1  -4   2 2774.28  100.99
  -1  -4   2 2795.92  101.11
  -1  -4   2 2779.24  104.08
  -1  -4   2 2814.87  105.33
  -1  -4   2 2800.12  103.62
   1   4  -1 1841.01   63.53
   1   4  -1 1932.05   65.56
   1   4  -1 1934.94   68.22
   1   4  -1 1919.21   66.26
   1   4  -1 1970.92   68.71
   1   4  -1 1886.29   66.97
   1   4  -1 1945.91   69.20
  -1  -4   1 1912.43   65.78
  -1  -4   1 1884.02   63.82
  -1  -4   1 1709.04   60.94
  -1  -4   1 1927.59   68.69
   1   4   0 4894.17  196.06
   1   4   0 5071.49  202.04
   1   4   0 5040.48  199.73
   1   4   0 4902.87  193.65
   1   4   0 5087.91  203.44
   1   4   0 4875.34  193.40
  -1  -4   0 4451.54  178.49
  -1  -4   0 4841.12  193.44
  -1  -4   0 4851.80  192.68
  -1  -4   0 4808.14  189.28
  -1  -4   0 4965.64  199.52
  -1  -4   0 5232.24  206.81
   1   4   1  833.10   28.45
   1   4   1  816.07   26.32
   1   4   1  856.20   27.89
   1   4   1  787.02   26.46
  -1  -4  -1  820.83   28.01
  -1  -4  -1  794.68   25.36
  -1  -4  -1  820.86   26.58
  -1  -4  -1  819.32   26.90
  -1  -4  -1  810.64   26.89
  -1  -4  -1  789.15   25.79
  -1  -4  -1  857.95   27.88
   1   4   2 1530.26   52.53
   1   4   2 1546.84   52.30
   1   4   2 1468.86   49.81
   1   4   2 1565.92   53.92
  -1  -4  -2 1531.19   53.59
  -1  -4  -2 1592.59   54.47
  -1  -4  -2 1510.24   52.35
  -1  -4  -2 1547.10   52.37
  -1  -4  -2 1488.59   51.03
  -1  -4  -2 1558.20   54.04
  -1  -4  -2 1569.93   52.91
   1   4   3  466.96   15.14
   1   4   3  476.02   15.97
   1   4   3  459.56   14.34
   1   4   3  475.29   15.40
   1   4   3  464.75   15.78
  -1  -4  -3  478.57   15.14
  -1  -4  -3  465.32   15.57
  -1  -4  -3  473.62   14.59
  -1  -4  -3  472.53   16.22
  -1  -4  -3  477.96   16.10
  -1  -4  -3  466.77   14.86
  -1  -4  -3  468.63   15.98
   1   4   4   28.06    1.99
   1   4   4   25.61    2.84
   1   4   4   24.02    1.61
   1   4   4   25.72    2.47
   1   4   4   23.66    2.72
   1   4   4   24.66    1.07
   1   4   4   26.45    1.14
  -1  -4  -4   25.37    2.57
  -1  -4  -4   26.30    2.98
  -1  -4  -4   24.31    2.07
  -1  -4  -4   26.82    1.53
  -1  -4  -4   26.12    2.77
  -1  -4  -4   27.68    2.93
  -1  -4  -4   27.47    1.78
  -1  -4  -4   24.83    2.77
   1   4   5   99.05    5.07
   1   4   5   97.75    3.23
   1   4   5   92.67    4.57
   1   4   5   98.07    3.17
   1   4   5   66.11    4.17
   1   4   5   92.91    3.43
  -1  -4  -5   93.81    3.32
  -1  -4  -5   93.92    4.84
  -1  -4  -5   94.61    4.96
  -1  -4  -5   96.99    4.94
  -1  -4  -5   93.81    4.72
  -1  -4  -5   94.91    3.12
  -1  -4  -5   93.68    3.17
  -1  -4  -5   96.89    4.12
  -1  -4  -5   94.68    4.32
   1   4   6   49.49    2.12
   1   4   6   51.74    3.35
   1   4   6   49.05    2.23
   1   4   6   53.09    3.96
   1   4   6   52.21    2.94
  -1  -4  -6   50.49    3.83
  -1  -4  -6   51.43    3.04
  -1  -4  -6   54.76    4.02
  -1  -4  -6   48.91    3.00
   1   4   7  884.77   31.23
   1   4   7  837.66   28.81
   1   4   7  842.88   28.14
   1   4   7  820.42   27.31
  -1  -4  -7  862.26   29.63
  -1  -4  -7  844.83   29.90
  -1  -4  -7  859.54   30.63
   1   4   8    9.68    2.82
   1   4   8    7.76    1.55
   1   4   8    6.79    1.61
  -1  -4  -8    6.89    2.07
  -1  -4  -8    7.93    2.55
  -1  -4  -8    8.09    4.61
   1   4   9  543.07   18.86
   1   4   9  570.25   21.27
  -1  -4  -9  556.87   21.27
  -1  -4  -9  557.96   20.72
  -1  -4  -9  549.79   19.72
   1   4  10    6.26    2.14
   1   4  10    0.02    1.50
  -1  -4 -10    5.46    2.02
  -1  -4 -10    6.32    2.42
  -1  -4 -10    0.02    1.88
   1   4  11   58.12    3.97
   1   4  11   58.65    3.36
  -1  -4 -11   59.98    4.78
  -1  -4 -11   62.99    3.83
  -1  -4 -11   57.51    3.88
   1   4  12   11.61    1.93
   1   4  12   11.01    1.70
  -1  -4 -12   12.02    2.69
  -1  -4 -12   10.92    1.78
  -1  -4 -12   11.49    2.04
  -1  -4 -13  185.45    6.53
  -1  -4 -13  184.19    7.36
   1   5 -10  154.67    6.26
   1   5 -10  166.12    8.12
   1   5  -9  716.36   25.39
   1   5  -9  710.83   25.15
   1   5  -8   85.86    4.10
   1   5  -8   86.30    5.18
   1   5  -8   85.12    4.94
   1   5  -7  199.45    8.06
   1   5  -7  202.96    8.99
   1   5  -7  211.22    8.67
   1   5  -6   23.75    2.87
   1   5  -6   23.12    3.43
   1   5  -6   21.96    2.89
   1   5  -5  202.87    8.08
   1   5  -5  205.69    8.84
   1   5  -5  195.92    8.34
   1   5  -5  198.04    7.11
   1   5  -4   61.92    3.56
   1   5  -4   65.13    4.38
   1   5  -4   62.16    4.29
   1   5  -4   58.65    3.27
   1   5  -3  192.68    7.53
   1   5  -3  197.37    8.15
   1   5  -3  214.77    8.54
   1   5  -3  202.20    7.43
   1   5  -2   48.07    3.67
   1   5  -2   47.67    3.69
   1   5  -2   47.78    2.80
   1   5  -2   46.72    5.21
  -1  -5   2   49.90    2.26
   1   5  -1  226.94    8.78
   1   5  -1  234.35    7.26
   1   5  -1  229.15    8.77
   1   5  -1  221.44    8.61
   1   5  -1  215.69    7.17
  -1  -5   1  243.13    8.10
  -1  -5   1  221.38    7.21
  -1  -5   1  233.88    8.96
  -1  -5   1  231.58    8.80
   1   5   0  329.41   11.61
   1   5   0  312.48   11.44
   1   5   0  308.79   11.36
   1   5   0  319.41   10.23
   1   5   0  300.06   10.04
  -1  -5   0  314.16   11.11
  -1  -5   0  327.23   10.54
  -1  -5   0  324.27   11.67
  -1  -5   0  305.20   10.16
  -1  -5   0  339.10   10.82
   1   5   1  567.82   19.06
   1   5   1  591.06   20.32
   1   5   1  584.63   20.16
   1   5   1  562.37   18.52
  -1  -5  -1  580.46   18.96
  -1  -5  -1  570.95   19.13
  -1  -5  -1  583.34   19.79
  -1  -5  -1  721.23   22.45
   1   5   2  218.68    9.51
   1   5   2  214.04    7.68
   1   5   2  209.49    7.16
   1   5   2  218.82    8.33
   1   5   2  219.53    8.28
  -1  -5  -2  221.68    8.87
  -1  -5  -2  214.93    7.52
  -1  -5  -2  219.53    7.86
  -1  -5  -2  226.25    8.13
  -1  -5  -2  215.81    8.18
  -1  -5  -2  219.74    8.55
   1   5   3  111.38    4.72
   1   5   3  114.46    5.13
   1   5   3  111.64    5.36
   1   5   3  136.14    4.97
   1   5   3  116.38    5.04
  -1  -5  -3  108.78    4.23
  -1  -5  -3  113.33    5.17
  -1  -5  -3  113.75    5.48
  -1  -5  -3  118.23    4.34
  -1  -5  -3  118.27    5.77
  -1  -5  -3  115.36    4.71
  -1  -5  -3  113.61    5.55
   1   5   4    9.31    1.95
   1   5   4    9.01    1.39
   1   5   4   10.12    2.27
   1   5   4    9.26    1.64
   1   5   4    9.43    2.37
  -1  -5  -4    9.33    1.42
  -1  -5  -4   11.02    2.25
  -1  -5  -4    8.48    1.23
  -1  -5  -4    9.66    2.42
  -1  -5  -4    9.58    1.53
   1   5   5  154.76    6.82
   1   5   5  149.51    6.87
   1   5   5  154.42    5.29
   1   5   5  148.93    5.45
  -1  -5  -5  150.85    6.93
  -1  -5  -5  152.19    6.74
  -1  -5  -5  173.88    6.08
  -1  -5  -5  148.82    5.00
  -1  -5  -5  156.51    5.44
   1   5   6  251.09   10.21
   1   5   6  251.22    9.83
  -1  -5  -6  245.90    8.56
  -1  -5  -6  239.97    9.83
  -1  -5  -6  249.80   10.22
   1   5   7   40.88    4.12
   1   5   7   40.40    3.40
  -1  -5  -7   41.46    4.02
  -1  -5  -7   41.14    2.85
  -1  -5  -7   40.51    4.15
   1   5   8  203.44    9.28
   1   5   8  195.22    7.97
  -1  -5  -8  199.45    8.93
  -1  -5  -8  200.88    7.62
  -1  -5  -8  198.86    9.05
   1   5   9    5.04    1.37
   1   5   9    0.18    2.42
  -1  -5  -9    7.49    2.40
  -1  -5  -9    5.52    2.56
  -1  -5  -9    0.14    1.47
   1   5  10  143.14    7.08
  -1  -5 -10  137.50    7.29
  -1  -5 -10  144.99    6.05
  -1  -5 -10  139.04    6.93
   1   5  11  137.69    6.38
  -1  -5 -11  132.62    6.26
  -1  -5 -11  130.20    5.29
  -1  -5 -11  136.91    6.97
   1   5  12    0.07    1.33
  -1  -5 -12   -0.05    1.74
  -1  -5 -12   -0.00    1.34
  -1  -5 -12    2.24    0.90
   1   6  -9   17.77    2.04
   1   6  -8   66.08    4.06
   1   6  -8   62.28    3.24
  -1  -6   8  107.62    4.46
   1   6  -7   13.52    1.96
   1   6  -7   11.12    2.47
   1   6  -7   10.37    2.08
   1   6  -6   42.19    3.87
   1   6  -6   48.05    3.24
   1   6  -6   54.06    4.12
   1   6  -5   95.68    4.69
   1   6  -5   98.62    4.40
   1   6  -5  105.44    5.97
   1   6  -5   97.89    5.54
   1   6  -4  132.29    6.96
   1   6  -4  138.04    6.71
   1   6  -4  127.18    5.72
  -1  -6   4  141.21    5.64
   1   6  -3  822.98   29.67
   1   6  -3  879.54   31.89
   1   6  -3  880.39   31.61
  -1  -6   3  918.38   31.24
   1   6  -2  102.66    5.75
   1   6  -2  105.04    5.88
   1   6  -2  107.30    5.71
  -1  -6   2  114.38    4.57
   1   6  -1    3.76    2.15
   1   6  -1    3.67    2.05
   1   6  -1    4.49    2.04
  -1  -6   1    1.45    1.12
   1   6   0   40.32    3.88
   1   6   0   40.66    2.07
   1   6   0   42.32    2.39
   1   6   0   44.63    3.71
   1   6   0   46.32    3.76
  -1  -6   0   42.24    3.29
   1   6   1   37.75    2.53
   1   6   1   37.42    3.24
   1   6   1   38.08    5.67
  -1  -6  -1   38.05    2.53
  -1  -6  -1   37.18    3.61
   1   6   2  725.88   25.17
   1   6   2  726.44   25.28
   1   6   2 1181.72   41.08
   1   6   2  751.69   26.61
  -1  -6  -2  789.97   26.68
  -1  -6  -2  755.02   26.81
   1   6   3   78.55    4.33
   1   6   3   74.48    5.45
   1   6   3   82.02    6.35
  -1  -6  -3   77.30    4.15
  -1  -6  -3   78.30    4.88
   1   6   4  216.25    8.15
   1   6   4  217.41    8.83
   1   6   4  216.66    7.76
  -1  -6  -4  220.61    8.74
  -1  -6  -4  223.81    9.27
   1   6   5   19.95    3.15
   1   6   5   19.08    1.97
   1   6   5   19.42    3.23
  -1  -6  -5   20.62    5.02
  -1  -6  -5   19.69    3.23
   1   6   6   33.60    3.74
   1   6   6   31.14    3.76
  -1  -6  -6   30.51    3.61
  -1  -6  -6   31.78    3.80
   1   6   7    1.54    2.00
   1   6   7    1.08    1.70
  -1  -6  -7   -0.33    1.88
  -1  -6  -7    0.31    1.88
   1   6   8    0.20    2.05
   1   6   8   -1.82    1.56
  -1  -6  -8   -0.09    1.87
  -1  -6  -8    0.24    1.89
   1   6   9  109.20    6.31
   1   6   9  107.10    4.98
  -1  -6  -9  117.45    6.37
  -1  -6  -9  110.50    6.41
   1   6  10    2.14    2.10
  -1  -6 -10    1.97    2.09
  -1  -6 -10    2.07    2.19
   1   6  11   67.33    4.24
  -1  -6 -11   64.26    4.17
  -1  -6 -11   64.13    4.51
   1   6  12   -0.07    0.81
  -1  -6 -12    0.01    0.81
  -1  -6 -12    0.03    0.98
   1   7  -7  249.25    8.92
   1   7  -7  238.62    8.55
   1   7  -6  285.82   10.63
   1   7  -6  278.52   10.60
   1   7  -5    9.87    2.29
   1   7  -5    7.16    2.49
   1   7  -5    9.07    1.66
   1   7  -4   59.25    4.61
   1   7  -4   61.80    4.36
   1   7  -4   58.79    3.79
   1   7  -3  392.71   17.23
   1   7  -3  389.52   15.21
   1   7  -3  408.54   15.29
   1   7  -2   38.83    4.17
   1   7  -2   41.67    3.91
   1   7  -2   41.25    3.86
   1   7  -1    1.26    1.93
   1   7  -1    0.89    1.97
  -1  -7   1    0.14    1.88
   1   7   0  291.08   11.99
   1   7   0  294.37   11.77
   1   7   0  283.02   10.06
  -1  -7   0  307.93   11.89
   1   7   1    1.88    2.33
   1   7   1    9.35    1.69
   1   7   1    2.64    2.00
   1   7   1    0.06    1.26
  -1  -7  -1    0.04    2.09
   1   7   2   25.72    3.50
   1   7   2   24.53    2.96
   1   7   2   26.77    2.54
  -1  -7  -2   28.32    2.34
  -1  -7  -2   25.89    3.37
   1   7   3   57.70    3.78
   1   7   3   55.82    4.19
   1   7   3   59.41    4.78
   1   7   3   54.50    3.81
  -1  -7  -3   57.63    4.64
  -1  -7  -3   55.89    3.56
   1   7   4  950.78   33.83
   1   7   4  937.94   34.01
   1   7   4 1027.73   37.67
  -1  -7  -4  930.80   33.31
  -1  -7  -4  936.86   34.37
   1   7   5   25.21    2.36
   1   7   5   26.46    3.43
   1   7   5   26.43    4.09
  -1  -7  -5   26.31    3.64
  -1  -7  -5   28.76    3.23
   1   7   6    9.25    2.93
   1   7   6   11.79    3.28
  -1  -7  -6   13.45    2.81
  -1  -7  -6    9.51    2.91
   1   7   7  140.40    7.23
   1   7   7  139.70    7.23
  -1  -7  -7  140.27    7.19
  -1  -7  -7  136.79    7.13
   1   7   8  518.27   18.79
   1   7   8  517.04   19.62
  -1  -7  -8  513.56   19.28
  -1  -7  -8  502.15   19.03
   1   7   9    2.16    2.54
   1   7   9   15.81    2.08
  -1  -7  -9    1.26    2.55
  -1  -7  -9    1.91    2.48
   1   7  10  165.92    7.40
   1   7  10  160.07    7.10
  -1  -7 -10  164.55    7.19
  -1  -7 -10  161.10    7.25
   1   7  11    0.08    1.36
  -1  -7 -11    0.01    1.35
  -1  -7 -11    1.59    1.42
   1   8  -6   63.45    3.45
   1   8  -5  169.31    5.76
   1   8  -5  175.11    7.37
  -1  -8   5  184.52    6.92
   1   8  -4   42.38    2.97
   1   8  -4   42.59    3.81
  -1  -8   4   44.54    3.29
   1   8  -3   43.93    4.09
   1   8  -3   41.64    3.54
  -1  -8   3   46.12    3.52
   1   8  -2  223.13    9.58
   1   8  -2  223.63    9.84
  -1  -8   2  245.14    9.80
   1   8  -1  347.80   16.72
   1   8  -1  356.80   14.21
  -1  -8   1  382.66   14.61
   1   8   0  975.80   36.28
   1   8   0  973.83   35.61
  -1  -8   0 1004.25   36.30
   1   8   1   51.98    4.70
   1   8   1   53.88    3.39
  -1  -8  -1   54.63    6.70
   1   8   2  337.31   13.42
   1   8   2  330.30   12.57
   1   8   2  329.47   11.51
   1   8   2  324.08   12.06
  -1  -8  -2  339.99   13.19
   1   8   3   57.06    4.23
   1   8   3   57.86    4.17
   1   8   3   54.53    3.51
   1   8   3   56.98    3.68
  -1  -8  -3   59.73    4.46
  -1  -8  -3   54.23    3.12
   1   8   4   70.61    4.11
   1   8   4   67.31    4.14
   1   8   4   71.78    4.84
  -1  -8  -4   71.07    4.82
  -1  -8  -4   70.47    3.81
   1   8   5  247.70    8.97
   1   8   5  250.31   12.22
   1   8   5  254.97   13.72
  -1  -8  -5  243.75    9.29
  -1  -8  -5  255.20   10.48
   1   8   6   47.18    4.41
   1   8   6   47.55    3.98
  -1  -8  -6   48.43    3.59
  -1  -8  -6   49.75    4.23
   1   8   7  506.88   18.58
   1   8   7  491.90   18.25
  -1  -8  -7  482.47   17.89
  -1  -8  -7  512.66   18.43
   1   8   8   28.19    3.39
   1   8   8   47.51    3.63
  -1  -8  -8   30.35    3.40
  -1  -8  -8   28.91    3.24
   1   8   9   35.47    5.31
  -1  -8  -9   36.60    3.29
  -1  -8  -9   37.52    3.25
   1   9  -4  486.13   16.67
   1   9  -3    0.27    1.56
   1   9  -3   -0.21    1.19
   1   9  -2    3.59    1.90
   1   9  -2    3.26    1.74
  -1  -9   2   -0.11    1.36
   1   9  -1   94.13    5.31
   1   9  -1   93.13    5.33
  -1  -9   1   93.42    4.44
   1   9   0  156.73    7.48
   1   9   0  193.33    8.18
  -1  -9   0  158.64    6.64
   1   9   1   18.03    3.10
   1   9   1   16.02    2.70
  -1  -9  -1   15.84    2.58
   1   9   2  173.55    6.79
   1   9   2  184.77    7.47
   1   9   2  186.36    8.17
  -1  -9  -2  190.16    7.70
   1   9   3  310.08   11.55
   1   9   3  322.62   12.13
   1   9   3  289.92    9.64
  -1  -9  -3  312.18   11.56
  -1  -9  -3  302.20   10.92
   1   9   4  254.65    9.22
   1   9   4  249.85    9.95
   1   9   4  237.18    8.40
  -1  -9  -4  236.29    8.38
  -1  -9  -4  255.84    9.79
   1   9   5   88.81    3.70
   1   9   5   95.82    5.57
   1   9   5   91.40    4.30
  -1  -9  -5   95.82    5.01
   1   9   6  128.21    5.53
   1   9   6  129.04    6.59
  -1  -9  -6  131.76    5.98
   1   9   7  440.81   15.10
   1   9   7  454.90   16.02
  -1  -9  -7  467.74   16.03
   1  10   2   25.47    2.54
   2  -9  -5   53.48    3.00
  -2   9   5   55.45    3.73
  -2   9   5   54.24    3.59
   2  -9  -4  171.81    6.94
  -2   9   4  170.19    6.85
  -2   9   4  168.53    7.19
   2  -9  -3   70.65    4.38
  -2   9   3   65.92    4.29
  -2   9   3   64.68    3.55
   2  -9  -2    3.08    2.02
  -2   9   2    2.75    1.47
  -2   9   2    2.51    1.19
  -2   9   2    2.98    1.89
   2  -9  -1    4.61    2.26
  -2   9   1    5.54    0.91
  -2   9   1    3.53    1.91
  -2   9   1   -0.27    2.98
   2  -9   0   18.52    2.95
  -2   9   0   19.68    2.72
  -2   9   0   17.88    2.07
   2  -9   1  151.14    6.83
  -2   9  -1  142.63    6.44
  -2   9  -1  140.27    5.17
   2  -9   2    2.09    1.64
  -2   9  -2    1.28    1.69
  -2   9  -3  124.70    7.32
   2  -8  -7    0.69    0.73
  -2   8   7   -0.16    1.45
  -2   8   7   -0.01    1.42
   2  -8  -6   90.18    4.36
  -2   8   6   94.81    5.33
  -2   8   6   91.77    5.28
   2  -8  -5   -0.09    1.81
  -2   8   5    2.51    1.98
  -2   8   5    2.13    2.02
  -2   8   4   33.65    3.90
  -2   8   4   33.55    3.63
   2  -8  -3   41.58    4.08
  -2   8   3   39.95    2.85
  -2   8   3   40.16    3.56
  -2   8   3   39.64    3.97
   2  -8  -2  298.41   12.33
  -2   8   2  285.38   10.76
  -2   8   2  288.99   11.72
  -2   8   2  285.42   10.70
   2  -8  -1  189.88    8.95
  -2   8   1  188.78    8.12
  -2   8   1  176.78    6.89
  -2   8   1  185.01    8.29
   2  -8   0   96.62    6.04
  -2   8   0   94.49    5.32
  -2   8   0   98.38    5.68
   2  -8   1  162.22    7.83
  -2   8  -1  151.85    7.43
   2  -8   2   36.51    3.74
  -2   8  -2   34.71    3.75
  -2   8  -2   34.15    2.77
   2  -8   3    1.79    2.15
  -2   8  -3    9.54    1.49
  -2   8  -3    1.73    2.32
   2  -8   4   85.71    4.43
  -2   8  -4   80.70    4.54
  -2   8  -5   28.89    2.47
   2  -7  -9   49.65    3.28
  -2   7   9   48.14    2.71
   2  -7  -8   44.88    3.25
  -2   7   8   46.30    3.36
  -2   7   8   46.48    3.34
   2  -7  -7  176.05    7.09
   2  -7  -7  162.15    6.21
   2  -7  -7  167.15    6.58
  -2   7   7  178.53    7.84
  -2   7   7  178.73    7.76
   2  -7  -6   72.37    3.88
   2  -7  -6   73.12    4.34
  -2   7   6   73.26    5.04
  -2   7   6   77.28    5.14
   2  -7  -5   -0.02    0.89
   2  -7  -5   -0.02    1.48
  -2   7   5    0.91    1.62
  -2   7   5    0.20    1.60
   2  -7  -4  111.04    6.29
  -2   7   4  108.43    6.26
  -2   7   4  106.38    6.09
   2  -7  -3  651.82   24.49
  -2   7   3  620.50   21.76
  -2   7   3  636.91   23.97
  -2   7   3  641.05   26.22
   2  -7  -2  265.55   11.64
  -2   7   2  248.64   11.04
  -2   7   2  255.31   10.11
  -2   7   2  257.20   10.08
   2  -7  -1 1018.28   37.06
  -2   7   1  724.13   27.53
  -2   7   1  966.43   34.97
  -2   7   1  944.47   33.11
  -2   7   0  118.15    6.61
  -2   7   0  119.11    6.44
  -2   7   0  111.03    4.96
  -2   7   0  118.96    6.65
  -2   7  -1  148.27   10.55
  -2   7  -1  146.63    7.08
  -2   7  -1  152.49    7.55
  -2   7  -2  151.25    7.63
  -2   7  -2  151.50    9.22
  -2   7  -2  189.44    8.35
  -2   7  -3    3.49    1.79
  -2   7  -3    3.86    2.37
  -2   7  -4  637.86   21.98
  -2   7  -4  620.75   21.99
  -2   7  -4  605.19   22.16
  -2   7  -5   93.86    4.83
  -2   7  -5   91.32    4.14
  -2   7  -6   50.96    2.95
   2  -6 -10   22.78    2.90
   2  -6  -9   91.23    4.46
   2  -6  -9   95.19    5.34
  -2   6   9   94.57    4.27
  -2   6   9   93.12    4.13
   2  -6  -8   16.68    2.45
   2  -6  -8   25.59    3.13
   2  -6  -8   17.15    1.93
  -2   6   8   17.25    2.56
  -2   6   8   16.87    2.52
   2  -6  -7  680.17   25.06
   2  -6  -7  643.27   22.85
   2  -6  -7  660.02   23.85
  -2   6   7  693.77   25.04
  -2   6   7  700.06   25.33
   2  -6  -6  135.18    6.28
   2  -6  -6  134.63    5.69
   2  -6  -6  134.82    6.40
  -2   6   6  136.76    6.81
  -2   6   6  134.73    6.98
   2  -6  -5  324.56   11.93
   2  -6  -5  333.14   11.83
  -2   6   5  343.92   13.58
  -2   6   5  347.58   13.73
   2  -6  -4   28.01    2.36
   2  -6  -4   29.53    3.65
  -2   6   4   33.82    3.72
  -2   6   4   27.26    3.64
   2  -6  -3    0.88    1.85
  -2   6   3    0.02    2.01
  -2   6   3    1.32    1.75
  -2   6   3    0.17    1.85
  -2   6   2  142.99    6.29
  -2   6   2  138.45    7.05
  -2   6   2  138.90    6.67
  -2   6   1   55.06    4.12
  -2   6   1   58.96    4.60
  -2   6   1   52.14    4.38
  -2   6   1   52.59    3.68
  -2   6   0  241.13   10.01
  -2   6   0  240.88   10.03
  -2   6   0  230.45   10.15
  -2   6  -1    1.44    1.77
  -2   6  -1    0.41    1.64
  -2   6  -1    0.03    1.71
  -2   6  -1    0.32    0.91
  -2   6  -2  438.23   16.76
  -2   6  -2  436.51   16.19
  -2   6  -2  445.78   16.39
  -2   6  -3  187.47   11.14
  -2   6  -3  191.83    7.90
  -2   6  -3  189.55    7.95
  -2   6  -4  239.20    9.27
  -2   6  -4  242.28    9.87
  -2   6  -4  251.87    9.63
  -2   6  -5  455.22   17.38
  -2   6  -5  416.71   15.31
  -2   6  -5  425.71   14.81
  -2   6  -6    2.78    1.45
   2  -5 -11   41.25    3.01
   2  -5 -11   43.67    3.70
  -2   5  11   41.32    2.26
   2  -5 -10   36.73    3.75
   2  -5 -10   36.57    3.15
  -2   5  10   35.36    2.58
   2  -5  -9  389.87   15.45
   2  -5  -9  390.10   14.36
  -2   5   9  381.13   13.08
  -2   5   9  381.80   13.15
  -2   5   9  393.62   13.77
   2  -5  -8    0.04    1.04
   2  -5  -8    3.60    1.90
   2  -5  -8    0.11    2.19
  -2   5   8   -0.08    1.23
  -2   5   8   -0.05    1.22
  -2   5   8   -0.00    1.15
   2  -5  -7  198.34   11.41
   2  -5  -7  186.66    7.67
   2  -5  -7  194.33    7.89
  -2   5   7  190.32    8.06
  -2   5   7  195.44    8.06
  -2   5   7  197.60    7.62
   2  -5  -6  103.01    5.53
   2  -5  -6  100.30    4.79
   2  -5  -6  102.12    5.25
  -2   5   6  105.63    5.49
  -2   5   6  100.15    5.57
  -2   5   6  101.77    4.53
   2  -5  -5   57.29    3.76
   2  -5  -5   57.59    3.27
  -2   5   5   57.25    4.39
  -2   5   5   56.72    2.99
  -2   5   5   55.98    4.20
   2  -5  -4    5.50    1.26
   2  -5  -4    4.11    2.13
   2  -5  -4    2.23    1.56
  -2   5   4    0.13    2.13
  -2   5   4    4.34    1.17
  -2   5   4    2.68    2.20
   2  -5  -3  111.48    4.29
   2  -5  -3  113.40    5.95
   2  -5  -3  110.93    4.51
  -2   5   3  112.97    4.66
  -2   5   3  113.92    5.81
  -2   5   3  116.28    4.37
  -2   5   3  122.16    4.27
   2  -5  -2   82.72    3.28
   2  -5  -2   81.27    3.31
  -2   5   2   87.10    4.19
  -2   5   2   81.39    4.56
  -2   5   2   91.69    5.00
  -2   5   2   88.89    3.22
  -2   5   1   18.26    2.47
  -2   5   1   17.60    2.38
  -2   5   1   17.08    2.85
  -2   5   1   17.70    2.72
  -2   5   0 1924.10   71.08
  -2   5   0 1928.31   70.00
  -2   5   0 2022.74   73.98
  -2   5   0 2012.89   73.69
  -2   5  -1    7.40    1.33
  -2   5  -1   -0.01    2.27
  -2   5  -1   -0.08    2.19
  -2   5  -1    9.22    2.15
  -2   5  -2 1106.28   36.91
  -2   5  -2 1112.45   39.06
  -2   5  -2 1098.36   39.24
  -2   5  -2 1116.99   39.52
  -2   5  -3    3.08    2.11
  -2   5  -3    6.58    1.80
  -2   5  -3    0.14    1.60
  -2   5  -4   45.33    3.45
  -2   5  -4   48.50    3.27
  -2   5  -4   44.49    2.91
  -2   5  -5  128.51    5.69
  -2   5  -5  136.44    5.81
  -2   5  -5  126.45    5.07
  -2   5  -6    2.78    1.58
  -2   5  -6   11.06    1.76
   2  -4 -12   29.81    2.68
   2  -4 -12   29.65    2.72
  -2   4  12   29.23    2.41
   2  -4 -11   30.36    3.21
   2  -4 -11   28.30    3.39
  -2   4  11   31.17    4.81
   2  -4 -10   14.47    3.22
   2  -4 -10   15.94    2.86
  -2   4  10   17.16    2.74
   2  -4  -9   21.58    3.66
   2  -4  -9   21.98    3.15
  -2   4   9   22.40    3.08
   2  -4  -8   45.20    4.42
   2  -4  -8   45.41    3.82
   2  -4  -8   52.44    3.17
  -2   4   8   42.87    2.91
  -2   4   8   46.86    3.80
  -2   4   8   43.31    2.78
   2  -4  -7   30.07    2.99
   2  -4  -7   32.60    5.87
  -2   4   7   32.21    2.79
  -2   4   7   32.55    3.17
  -2   4   7   33.95    2.78
   2  -4  -6   16.40    2.25
   2  -4  -6   17.93    2.88
   2  -4  -6   14.86    2.42
  -2   4   6   14.91    2.29
  -2   4   6   14.87    3.90
  -2   4   6   17.35    2.42
   2  -4  -5  900.86   31.79
   2  -4  -5  876.43   30.82
   2  -4  -5  906.76   30.98
  -2   4   5  890.92   31.01
  -2   4   5  901.78   31.11
  -2   4   5  890.99   31.24
   2  -4  -4   -0.13    1.38
   2  -4  -4    0.00    1.06
   2  -4  -4    1.60    1.37
   2  -4  -4   -0.03    1.39
   2  -4  -4   -0.03    0.65
   2  -4  -4    3.29    1.68
  -2   4   4    2.06    0.73
  -2   4   4    2.16    2.00
  -2   4   4    2.30    1.63
  -2   4   4    1.52    1.51
  -2   4   4    0.02    1.05
  -2   4   4    1.73    1.28
   2  -4  -3  285.95    9.29
   2  -4  -3  309.89    9.78
   2  -4  -3  307.56   10.88
   2  -4  -3  307.53   11.17
   2  -4  -3  286.40    9.80
   2  -4  -3  299.26   11.18
   2  -4  -3  312.97   10.95
  -2   4   3  297.29   10.93
  -2   4   3  292.28    9.54
  -2   4   3  296.68    9.86
  -2   4   3  291.49    9.90
  -2   4   3  290.16   10.83
  -2   4   3  308.00    9.91
   2  -4  -2  265.64    8.31
   2  -4  -2  268.63   10.27
   2  -4  -2  290.24   10.30
   2  -4  -2  266.63    8.70
   2  -4  -2  283.63   10.36
   2  -4  -2  283.22   10.25
   2  -4  -2  282.47    9.25
  -2   4   2  261.01   12.13
  -2   4   2  271.64    9.20
  -2   4   2  270.31    9.02
  -2   4   2  278.22    8.84
  -2   4   2  281.89   10.15
   2  -4  -1   24.28    2.23
   2  -4  -1   20.15    2.70
   2  -4  -1   19.93    2.77
   2  -4  -1   18.63    2.50
   2  -4  -1   28.42    1.47
   2  -4  -1   17.48    1.26
  -2   4   1   17.39    2.68
  -2   4   1   19.48    2.64
  -2   4   1   41.02    2.74
  -2   4   1   38.98    2.65
  -2   4   1   17.13    1.76
  -2   4   1   19.81    1.56
   2  -4   0  212.44    7.54
   2  -4   0  220.31    8.39
   2  -4   0  218.07    7.01
   2  -4   0  217.44    7.90
   2  -4   0  196.27    5.84
  -2   4   0  201.80    7.92
  -2   4   0  200.32    7.23
  -2   4   0  197.40    7.66
  -2   4   0  213.63    6.99
  -2   4   0  204.38    7.83
   2  -4   1   84.28    3.36
   2  -4   1   80.72    3.45
   2  -4   1   83.61    4.58
   2  -4   1   79.56    4.45
  -2   4  -1   79.09    3.27
  -2   4  -1   79.48    4.43
  -2   4  -1   74.08    4.26
  -2   4  -1   89.77    3.58
  -2   4  -1   78.57    4.13
   2  -4   2  439.61   13.60
   2  -4   2  445.51   15.21
   2  -4   2  457.16   14.15
   2  -4   2  440.92   15.32
  -2   4  -2  422.02   14.64
  -2   4  -2  410.85   14.47
  -2   4  -2  420.71   14.16
  -2   4  -2  409.26   12.78
  -2   4  -2  419.94   14.37
   2  -4   3  404.92   13.84
   2  -4   3  395.41   13.87
  -2   4  -3  381.73   13.32
  -2   4  -3  383.31   12.30
  -2   4  -3  381.49   13.45
  -2   4  -4  160.09    6.40
  -2   4  -4  142.15    5.27
  -2   4  -4  161.63    5.82
  -2   4  -4  163.50    6.44
  -2   4  -5  698.13   23.66
  -2   4  -5  703.06   23.12
  -2   4  -5  724.34   24.73
  -2   4  -5  740.38   24.61
  -2   4  -6  663.55   22.44
  -2   4  -6  698.91   23.63
  -2   4  -6  698.00   23.92
  -2   4  -7  385.86   13.32
  -2   4  -7  384.93   13.56
  -2   4  -8   81.53    4.15
  -2   4  -9  226.38    8.38
  -2   4 -10    0.05    0.79
   2  -3 -12   -0.05    1.92
   2  -3 -12    3.51    1.55
  -2   3  12    4.00    1.95
   2  -3 -11   35.96    3.78
   2  -3 -11   35.88    3.48
  -2   3  11   37.04    3.85
   2  -3 -10  326.29   13.27
   2  -3 -10  325.43   13.21
  -2   3  10  345.37   13.89
   2  -3  -9   13.25    3.11
   2  -3  -9   11.10    2.92
  -2   3   9   12.25    3.08
   2  -3  -8    0.48    2.18
   2  -3  -8    0.03    1.97
   2  -3  -8    0.98    1.35
  -2   3   8    8.92    2.26
   2  -3  -7    3.59    2.23
   2  -3  -7   -0.14    1.87
   2  -3  -7    3.27    1.61
  -2   3   7    4.50    1.28
  -2   3   7    2.95    1.24
  -2   3   7    4.19    2.15
   2  -3  -6  252.18   10.14
   2  -3  -6  250.65    9.35
   2  -3  -6  258.59    9.61
  -2   3   6  266.65    9.21
  -2   3   6  252.47    8.98
  -2   3   6  265.34   10.22
   2  -3  -5  384.14   12.93
   2  -3  -5  357.46   12.28
   2  -3  -5  361.09   13.07
   2  -3  -5  383.37   12.85
   2  -3  -5  367.82   13.21
  -2   3   5  369.23   12.44
  -2   3   5  367.99   12.73
  -2   3   5  375.76   13.11
  -2   3   5  376.79   13.42
  -2   3   5  392.92   13.49
   2  -3  -4  281.80    9.44
   2  -3  -4  264.00    9.60
   2  -3  -4  262.19    8.84
   2  -3  -4  280.88    9.79
   2  -3  -4  284.71    8.30
   2  -3  -4  270.19    9.51
  -2   3   4  300.08   10.15
  -2   3   4  273.33    9.49
  -2   3   4  276.85    9.99
  -2   3   4  269.01    9.72
  -2   3   4  267.12    9.35
   2  -3  -3 1328.47   45.40
   2  -3  -3 1385.59   47.56
   2  -3  -3 1358.03   46.55
   2  -3  -3 1329.32   46.44
   2  -3  -3 1404.99   46.27
   2  -3  -3 1351.36   45.01
   2  -3  -3 1406.11   47.58
  -2   3   3 1369.95   46.15
  -2   3   3 1351.17   46.33
  -2   3   3 1351.96   46.55
  -2   3   3 1280.93   42.45
  -2   3   3 1315.17   45.56
   2  -3  -2  458.09   15.31
   2  -3  -2  470.42   15.25
   2  -3  -2  421.54   13.40
   2  -3  -2  454.72   15.28
   2  -3  -2  426.19   12.93
   2  -3  -2  425.89   14.89
   2  -3  -2  460.22   14.25
  -2   3   2  433.00   13.66
  -2   3   2  445.05   13.80
  -2   3   2  441.87   14.84
  -2   3   2  445.59   14.70
  -2   3   2  440.02   14.82
  -2   3   2  460.95   14.57
   2  -3  -1  536.88   16.44
   2  -3  -1  639.58   20.57
   2  -3  -1  546.15   16.22
   2  -3  -1  613.37   19.87
   2  -3  -1  593.56   19.71
   2  -3  -1  612.70   19.45
   2  -3  -1  581.88   19.19
  -2   3   1  559.35   18.66
  -2   3   1  572.75   18.55
  -2   3   1  569.85   17.17
  -2   3   1  561.04   18.79
  -2   3   1  592.15   19.18
  -2   3   1  552.42   18.32
   2  -3   0 3447.42  128.76
   2  -3   0 3163.76  115.51
   2  -3   0 3403.59  128.49
   2  -3   0 3346.16  125.61
   2  -3   0 3401.48  127.80
   2  -3   0 3440.44  124.42
  -2   3   0 3354.22  126.19
  -2   3   0 3288.60  119.74
  -2   3   0 3292.65  124.23
  -2   3   0 3440.79  129.63
  -2   3   0 3266.62  122.72
  -2   3   0 3178.17  120.59
   2  -3   1 1655.70   56.56
   2  -3   1 1631.92   51.59
   2  -3   1 1702.71   54.97
   2  -3   1 1704.17   59.63
   2  -3   1 1750.34   59.84
   2  -3   1 1713.09   59.84
  -2   3  -1 1654.87   57.80
  -2   3  -1 1592.65   54.43
  -2   3  -1 1603.18   56.24
  -2   3  -1 1682.46   58.22
  -2   3  -1 1703.86   58.97
   2  -3   2 5097.69  199.16
   2  -3   2 5292.36  211.96
   2  -3   2 5407.74  217.38
   2  -3   2 5177.46  206.29
   2  -3   2 5205.95  210.51
  -2   3  -2 5274.55  211.14
  -2   3  -2 5064.93  204.63
  -2   3  -2 5254.32  204.45
  -2   3  -2 4899.22  198.57
  -2   3  -2 5073.12  203.99
  -2   3  -2 5020.50  199.59
   2  -3   3   15.69    1.56
   2  -3   3   16.11    0.88
   2  -3   3   14.58    1.42
   2  -3   3   15.89    2.41
   2  -3   3   19.36    1.84
   2  -3   3   17.55    2.31
  -2   3  -3   14.95    2.22
  -2   3  -3   15.47    1.84
  -2   3  -3   16.29    1.17
  -2   3  -3   14.64    1.61
  -2   3  -3   15.58    0.88
  -2   3  -3   15.67    2.32
  -2   3  -3   14.85    1.01
   2  -3   4  482.41   14.95
   2  -3   4  504.75   16.72
   2  -3   4  501.00   16.07
   2  -3   4  494.56   16.11
  -2   3  -4  502.95   14.82
  -2   3  -4  463.61   15.38
  -2   3  -4  474.29   16.02
  -2   3  -4  492.20   16.08
  -2   3  -4  457.79   14.35
  -2   3  -5   75.43    2.79
  -2   3  -5   70.68    3.23
  -2   3  -5   74.20    3.75
  -2   3  -5   71.88    3.62
  -2   3  -5   69.71    2.65
  -2   3  -6    0.00    0.66
  -2   3  -6   -0.10    0.62
  -2   3  -6   -0.13    0.94
  -2   3  -7   44.21    2.45
  -2   3  -7   44.31    2.83
  -2   3  -7   14.67    2.73
  -2   3  -8   23.74    2.21
  -2   3  -8   23.52    2.19
  -2   3  -8   26.68    2.89
  -2   3  -9   69.82    3.76
  -2   3  -9   74.19    4.64
  -2   3 -10   19.04    2.16
  -2   3 -10   20.18    2.67
  -2   3 -11  236.91    8.45
  -2   3 -11  239.65    9.13
  -2   3 -12  172.00    5.70
   2  -2 -12   40.05    3.62
   2  -2 -12   38.08    2.09
   2  -2 -12   36.85    2.66
  -2   2  12   38.39    3.78
   2  -2 -11   77.35    3.68
   2  -2 -11   78.30    5.33
   2  -2 -11   78.09    4.55
  -2   2  11   82.89    5.53
   2  -2 -10  270.04   11.01
   2  -2 -10  268.19   11.41
   2  -2 -10  262.73    9.58
  -2   2  10  278.78   11.93
   2  -2  -9   58.20    3.39
   2  -2  -9   58.24    4.76
   2  -2  -9   59.11    4.84
  -2   2   9   64.52    7.84
   2  -2  -8  729.03   25.13
   2  -2  -8  707.79   26.11
   2  -2  -8  748.73   26.16
   2  -2  -8  724.93   26.63
  -2   2   8  791.06   28.95
   2  -2  -7  457.43   14.62
   2  -2  -7  431.47   14.38
   2  -2  -7  436.26   16.13
   2  -2  -7  435.34   15.79
   2  -2  -7  445.43   15.59
  -2   2   7  463.74   17.11
   2  -2  -6   51.86    3.94
   2  -2  -6   49.53    3.45
   2  -2  -6   54.16    2.58
   2  -2  -6   55.71    2.63
   2  -2  -6   62.79    3.08
   2  -2  -6   52.80    3.49
  -2   2   6   52.11    2.68
  -2   2   6   56.01    2.45
  -2   2   6   52.75    2.49
  -2   2   6   52.45    4.14
  -2   2   6   56.73    3.35
   2  -2  -5 2487.04   90.05
   2  -2  -5 2621.58   97.03
   2  -2  -5 2552.17   93.54
   2  -2  -5 2488.28   92.71
   2  -2  -5 2438.83   90.31
   2  -2  -5 2460.83   91.99
  -2   2   5 2549.30   91.63
  -2   2   5 2526.47   92.34
  -2   2   5 2614.12   95.51
  -2   2   5 2627.04   97.18
  -2   2   5 2588.07   93.95
  -2   2   5 2630.86   98.14
  -2   2   5 2603.98   96.71
   2  -2  -4  287.64    9.02
   2  -2  -4  270.47    9.25
   2  -2  -4  259.08    9.52
   2  -2  -4  275.80    9.18
   2  -2  -4  257.96    8.81
   2  -2  -4  269.83   10.06
   2  -2  -4  274.00    7.52
  -2   2   4  276.46    8.01
  -2   2   4  263.74    8.53
  -2   2   4  274.42    9.67
  -2   2   4  274.67    8.94
  -2   2   4  270.04    9.97
  -2   2   4  277.01   11.11
  -2   2   4  286.83   10.18
   2  -2  -3 1872.28   64.16
   2  -2  -3 1878.37   64.96
   2  -2  -3 1798.27   62.61
   2  -2  -3 1787.77   62.43
   2  -2  -3 1869.55   62.42
   2  -2  -3 1758.59   60.19
  -2   2   3 1839.86   60.48
  -2   2   3 1846.28   63.80
  -2   2   3 1853.26   62.93
  -2   2   3 1784.77   63.03
  -2   2   3 1816.78   63.29
  -2   2   3 1756.87   60.56
  -2   2   3 1819.46   63.45
   2  -2  -2  585.35   17.75
   2  -2  -2  688.44   21.59
   2  -2  -2  665.91   21.50
   2  -2  -2  659.59   21.49
   2  -2  -2  622.26   19.83
   2  -2  -2  622.31   20.85
   2  -2  -2  660.55   20.04
  -2   2   2  687.61   18.96
  -2   2   2  641.83   19.65
  -2   2   2  671.66   20.90
  -2   2   2  632.83   20.19
  -2   2   2  658.04   19.74
  -2   2   2  650.78   21.51
  -2   2   2  640.17   20.82
  -2   2   2  700.29   22.39
   2  -2  -1   37.76    2.32
   2  -2  -1   33.59    2.02
   2  -2  -1   33.65    1.43
   2  -2  -1   35.85    2.91
   2  -2  -1   39.60    2.95
   2  -2  -1   39.42    3.13
  -2   2   1   36.14    1.90
  -2   2   1   36.18    2.38
  -2   2   1   36.35    2.64
  -2   2   1   36.09    2.95
  -2   2   1   34.77    2.79
   2  -2   0  439.04   11.68
   2  -2   0  451.21   14.18
   2  -2   0  416.62   11.90
   2  -2   0  508.37   17.92
   2  -2   0  439.45   13.82
  -2   2   0  401.37   13.02
  -2   2   0  418.70   15.53
  -2   2   0  408.38   13.10
  -2   2   0  421.14   13.74
  -2   2   0  422.46   11.91
  -2   2   0  405.13   13.19
   2  -2   1  396.63   13.01
   2  -2   1  408.17   13.26
   2  -2   1  419.64   10.65
   2  -2   1  475.11   14.86
   2  -2   1  424.39   10.82
  -2   2  -1  391.87   10.32
  -2   2  -1  377.83   12.04
  -2   2  -1  386.51   15.00
  -2   2  -1  378.08   12.53
  -2   2  -1  396.25   12.99
  -2   2  -1  388.48   12.06
   2  -2   2 2985.83  104.35
   2  -2   2 3041.46  112.06
   2  -2   2 3173.80  116.74
   2  -2   2 2978.43  103.22
   2  -2   2 3046.69  111.82
  -2   2  -2 2901.68  105.25
  -2   2  -2 2934.85  107.85
  -2   2  -2 2992.19  107.77
  -2   2  -2 3094.50  113.76
  -2   2  -2 2945.42  102.07
  -2   2  -2 3025.40  105.67
  -2   2  -2 2994.64  110.34
   2  -2   3  753.26   21.57
   2  -2   3  800.89   26.30
   2  -2   3  765.27   25.06
   2  -2   3  746.59   22.20
  -2   2  -3  765.26   27.10
  -2   2  -3  759.79   22.64
  -2   2  -3  733.33   23.84
  -2   2  -3  752.38   21.61
  -2   2  -3  741.45   22.18
  -2   2  -3  717.55   23.18
  -2   2  -3  769.56   25.18
  -2   2  -3  781.80   25.43
   2  -2   4 1466.04   46.76
   2  -2   4 1532.40   49.19
   2  -2   4 1517.56   51.99
   2  -2   4 1496.58   49.08
   2  -2   4 1578.26   50.45
   2  -2   4 1467.13   48.48
   2  -2   4 1514.72   51.20
  -2   2  -4 1536.16   49.35
  -2   2  -4 1512.93   51.22
  -2   2  -4 1517.69   50.23
  -2   2  -4 1433.36   47.04
  -2   2  -4 1521.83   52.49
  -2   2  -4 1587.03   54.15
   2  -2   5 1904.28   65.51
   2  -2   5 2120.96   73.89
   2  -2   5 2047.50   68.36
   2  -2   5 1986.50   69.96
   2  -2   5 1953.25   67.33
  -2   2  -5 2041.67   70.01
  -2   2  -5 2077.67   69.46
  -2   2  -5 2080.51   71.35
  -2   2  -5 1893.95   63.24
  -2   2  -5 1461.10   52.84
  -2   2  -5 1428.76   52.18
   2  -2   6  221.18    8.37
  -2   2  -6  223.51    8.53
  -2   2  -6  236.94    7.34
  -2   2  -6  231.66    8.22
  -2   2  -6  225.72    6.86
  -2   2  -6  221.76    7.59
  -2   2  -7  640.05   21.52
  -2   2  -7  655.14   22.84
  -2   2  -8    0.04    1.05
  -2   2  -8    0.19    1.46
  -2   2  -8    0.21    0.98
  -2   2  -9  339.97   12.63
  -2   2  -9  344.56   12.11
  -2   2  -9  366.79   14.24
  -2   2 -10  331.36   12.51
  -2   2 -11   23.09    2.87
  -2   2 -11   27.09    3.43
  -2   2 -12  685.96   23.88
  -2   2 -12  709.66   25.23
   2  -1 -12   30.93    3.54
   2  -1 -12   31.30    2.48
   2  -1 -12   26.64    1.97
  -2   1  12   33.23    3.56
   2  -1 -11  192.97    9.10
   2  -1 -11  194.92    7.90
   2  -1 -11  188.00    7.53
  -2   1  11  204.99    9.32
   2  -1 -10   78.63    5.71
   2  -1 -10   82.28    4.59
   2  -1 -10   78.13    4.60
  -2   1  10   85.83    8.93
   2  -1  -9  512.16   19.67
   2  -1  -9  519.37   18.56
   2  -1  -9  503.15   18.63
  -2   1   9  542.32   20.83
   2  -1  -8   26.14    3.12
   2  -1  -8   24.44    2.70
   2  -1  -8   25.22    2.38
   2  -1  -8   22.80    3.46
  -2   1   8   26.77    3.72
   2  -1  -7  150.76    6.00
   2  -1  -7  149.12    6.70
   2  -1  -7  147.90    6.76
   2  -1  -7  148.48    6.09
  -2   1   7  156.88    7.40
   2  -1  -6  720.13   25.07
   2  -1  -6  779.17   24.51
   2  -1  -6  755.17   24.92
   2  -1  -6  740.91   25.69
   2  -1  -6  740.28   24.66
   2  -1  -6  730.16   25.09
  -2   1   6  789.84   26.45
  -2   1   6  738.69   24.15
  -2   1   6  787.36   26.92
  -2   1   6  771.14   25.03
  -2   1   6  774.26   27.18
  -2   1   6  771.75   26.96
   2  -1  -5 4211.13  166.22
   2  -1  -5 4330.57  167.51
   2  -1  -5 4272.16  166.93
   2  -1  -5 4273.50  166.10
   2  -1  -5 4326.04  169.94
   2  -1  -5 4221.30  166.98
  -2   1   5 4409.50  171.96
  -2   1   5 4145.83  158.66
  -2   1   5 4442.60  174.35
  -2   1   5 3226.11  129.85
  -2   1   5 4202.81  162.72
  -2   1   5 4318.21  171.06
  -2   1   5 4239.41  164.18
   2  -1  -4 4864.68  195.93
   2  -1  -4 4798.34  190.18
   2  -1  -4 4906.41  188.81
   2  -1  -4 4946.67  197.79
   2  -1  -4 5127.31  207.01
   2  -1  -4 4975.62  197.60
   2  -1  -4 5555.42  212.71
  -2   1   4 4960.49  195.94
  -2   1   4 5208.79  206.86
  -2   1   4 4968.14  194.84
  -2   1   4 4865.18  193.17
  -2   1   4 4932.07  199.42
  -2   1   4 5106.15  204.38
  -2   1   4 4874.23  196.98
   2  -1  -3  262.84    7.16
   2  -1  -3  239.74    7.32
   2  -1  -3  258.87    7.61
   2  -1  -3  260.91    8.93
   2  -1  -3  246.49    8.79
   2  -1  -3  262.14    8.38
   2  -1  -3  242.69    8.99
   2  -1  -3  236.89    7.79
  -2   1   3  251.67    7.36
  -2   1   3  261.20    8.13
  -2   1   3  267.04    9.10
  -2   1   3  246.02    7.32
  -2   1   3  253.99    9.51
  -2   1   3  252.77    8.33
   2  -1  -2 1182.95   36.70
   2  -1  -2 1168.99   36.75
   2  -1  -2 1112.34   36.43
   2  -1  -2 1119.01   35.32
   2  -1  -2 1170.02   38.38
   2  -1  -2 1127.04   36.58
   2  -1  -2 1086.47   36.47
  -2   1   2 1170.88   35.83
  -2   1   2 1109.39   37.25
  -2   1   2 1141.76   36.97
  -2   1   2 1174.55   36.60
  -2   1   2 1100.41   35.93
  -2   1   2 1163.09   38.58
  -2   1   2 1122.18   35.29
   2  -1  -110694.88  469.44
   2  -1  -110478.05  462.38
   2  -1  -1 8859.47  391.74
   2  -1  -110140.31  441.19
   2  -1  -110333.59  457.10
   2  -1  -1 8862.56  396.22
   2  -1  -110107.01  445.38
   2  -1  -1 9991.15  442.81
  -2   1   110654.57  467.39
  -2   1   110641.63  461.84
  -2   1   110673.63  469.24
  -2   1   1 9641.73  424.01
  -2   1   110391.91  459.31
  -2   1   1 8397.52  375.53
  -2   1   110220.96  441.84
   2  -1   0 2675.07   95.15
   2  -1   0 3901.09  137.79
   2  -1   0 2662.08   93.24
   2  -1   0 2761.75   97.82
   2  -1   0 2691.77   96.20
   2  -1   0 2595.27   93.03
   2  -1   0 2588.60   86.78
  -2   1   0 2731.81   92.17
  -2   1   0 2735.50   97.35
  -2   1   0 2731.25   95.33
  -2   1   0 2685.02   95.27
  -2   1   0 2757.78   93.45
  -2   1   0 2495.27   90.79
  -2   1   0 2626.18   93.96
   2  -1   1 6954.39  284.71
   2  -1   1 6628.75  273.35
   2  -1   1 6333.94  258.79
   2  -1   1 7191.92  296.32
  -2   1  -1 6776.79  277.70
  -2   1  -1 6517.68  260.35
  -2   1  -1 7091.69  289.80
  -2   1  -1 6932.66  285.31
  -2   1  -1 5890.78  236.37
  -2   1  -1 6860.81  275.02
  -2   1  -1 5807.62  240.59
   2  -1   2  618.01   19.57
   2  -1   2  637.50   19.98
   2  -1   2  641.09   19.25
   2  -1   2  645.27   20.72
  -2   1  -2  631.57   18.17
  -2   1  -2  622.17   19.60
  -2   1  -2  621.47   19.92
  -2   1  -2  640.54   19.15
  -2   1  -2  629.47   18.37
  -2   1  -2  645.78   17.24
   2  -1   3   26.56    1.62
   2  -1   3   25.75    0.83
   2  -1   3   26.51    1.45
   2  -1   3   28.31    2.58
   2  -1   3   28.84    2.64
  -2   1  -3   25.75    1.62
  -2   1  -3   39.13    2.32
  -2   1  -3   27.20    2.48
  -2   1  -3   30.81    1.24
  -2   1  -3   27.46    2.62
  -2   1  -3   26.45    0.91
   2  -1   4   24.85    1.89
   2  -1   4   26.11    2.67
   2  -1   4   25.71    2.75
   2  -1   4   25.27    0.93
   2  -1   4   25.32    1.10
   2  -1   4   24.78    1.03
  -2   1  -4   25.47    1.88
  -2   1  -4   24.86    1.87
  -2   1  -4   25.04    2.63
  -2   1  -4   24.55    0.89
  -2   1  -4   25.40    1.15
   2  -1   5  670.59   21.56
   2  -1   5  695.47   20.83
   2  -1   5  710.79   23.75
  -2   1  -5  700.90   22.46
  -2   1  -5  707.29   21.85
  -2   1  -5  727.07   23.67
  -2   1  -5  703.26   21.22
   2  -1   6 1179.81   40.17
   2  -1   6 1218.75   39.77
   2  -1   6 1285.90   43.87
   2  -1   6 1205.35   39.48
   2  -1   6 1283.87   44.44
  -2   1  -6 1308.03   44.49
  -2   1  -6 1257.76   40.75
  -2   1  -6 1225.46   40.12
  -2   1  -6 1200.49   42.65
  -2   1  -6 1269.62   44.02
  -2   1  -7  416.31   14.40
  -2   1  -7  419.34   13.25
  -2   1  -7  429.38   14.54
  -2   1  -7  428.80   15.34
  -2   1  -8  438.22   15.70
  -2   1  -8  443.23   14.42
  -2   1  -8  442.71   15.25
  -2   1  -8  468.59   17.14
  -2   1  -9  296.13   11.70
  -2   1  -9  325.77   13.08
   2  -1  10    9.79    1.79
  -2   1 -10   11.20    2.70
  -2   1 -10   12.16    3.24
  -2   1 -11  274.28   11.22
  -2   1 -11  274.82   11.74
  -2   1 -12   75.40    4.38
  -2   1 -12    0.09    3.24
   2  -1  13   98.74    5.43
  -2   1 -13   93.71    5.18
   2   0 -12    0.51    1.28
   2   0 -12    0.11    1.61
  -2   0  12    0.09    1.45
   2   0 -11  125.93    6.97
   2   0 -11  121.31    5.01
  -2   0  11  127.67    6.71
   2   0 -10    0.65    1.94
   2   0 -10    0.08    1.17
  -2   0  10    0.69    1.85
   2   0  -9  486.46   20.65
   2   0  -9  448.50   17.69
   2   0  -9  439.56   16.10
  -2   0   9  472.98   18.23
   2   0  -8  349.76   13.10
   2   0  -8  339.19   13.48
   2   0  -8  338.11   12.52
   2   0  -8  341.33   13.56
  -2   0   8  364.87   14.13
   2   0  -7   93.59    7.49
   2   0  -7   84.76    4.56
   2   0  -7   84.11    4.33
   2   0  -7   92.72    4.74
  -2   0   7   88.33    5.18
   2   0  -6   43.77    3.16
   2   0  -6   44.03    3.26
   2   0  -6   43.75    3.12
   2   0  -6   44.20    3.55
  -2   0   6   46.36    3.24
  -2   0   6   45.31    3.21
  -2   0   6   50.21    3.79
  -2   0   6   47.00    2.93
   2   0  -5  692.77   21.14
   2   0  -5  661.12   22.43
   2   0  -5  674.59   22.45
   2   0  -5  669.49   22.95
  -2   0   5  701.55   22.80
  -2   0   5  681.56   22.84
  -2   0   5  739.98   24.98
  -2   0   5  703.16   23.29
  -2   0   5  710.75   23.25
   2   0  -4  403.64   10.51
   2   0  -4  397.55   13.00
   2   0  -4  386.26   13.21
   2   0  -4  397.71   11.74
   2   0  -4  382.92   12.96
   2   0  -4  395.13   10.35
   2   0  -4  393.93   13.83
  -2   0   4  420.80   13.25
  -2   0   4  393.73   10.67
  -2   0   4  415.09   13.85
  -2   0   4  400.07   13.81
  -2   0   4  403.31   13.58
  -2   0   4  405.47   13.00
  -2   0   4  389.23   11.66
   2   0  -3   39.66    1.38
   2   0  -3   38.82    2.53
   2   0  -3   38.48    3.04
   2   0  -3   36.72    2.61
   2   0  -3   42.20    2.08
   2   0  -3   40.10    3.18
  -2   0   3   41.55    2.34
  -2   0   3   40.35    3.16
  -2   0   3   39.99    2.16
  -2   0   3   38.95    3.11
  -2   0   3   38.93    1.64
  -2   0   3   40.90    2.42
   2   0  -2 4019.11  147.96
   2   0  -2 3469.66  127.90
   2   0  -2 3994.75  150.71
   2   0  -2 4035.32  149.59
   2   0  -2 3597.50  135.20
   2   0  -2 3979.60  148.71
   2   0  -2 3952.61  147.73
   2   0  -2 3970.10  150.83
  -2   0   2 3954.53  147.97
  -2   0   2 4040.43  152.22
  -2   0   2 3823.71  139.03
  -2   0   2 3885.17  144.78
  -2   0   2 4105.05  155.12
  -2   0   2 3449.12  131.44
  -2   0   2 3998.36  148.46
   2   0  -1 1607.27   52.04
   2   0  -1 1539.61   48.75
   2   0  -1 1595.12   52.34
   2   0  -1 1581.63   52.60
   2   0  -1 1493.88   50.29
   2   0  -1 1555.65   52.24
   2   0  -1 1625.53   53.43
  -2   0   1 1669.57   53.14
  -2   0   1 1597.78   51.57
  -2   0   1 1587.83   52.48
  -2   0   1 1594.62   52.69
  -2   0   1 1552.49   51.87
  -2   0   1 1429.89   48.41
   2   0   0 5897.84  235.53
   2   0   0 6492.63  258.64
   2   0   0 6632.82  261.28
   2   0   0 6218.29  248.58
   2   0   0 5037.21  203.78
   2   0   0 5599.40  224.62
  -2   0   0 5350.01  215.97
  -2   0   0 5933.06  235.04
  -2   0   0 6022.53  234.77
  -2   0   0 6190.91  246.40
  -2   0   0 6270.29  250.74
  -2   0   0 5683.30  227.57
  -2   0   0 5884.45  235.35
   2   0   1 3654.93  135.84
   2   0   1 3939.40  144.69
   2   0   1 3778.33  140.41
   2   0   1 3506.89  128.78
   2   0   1 3842.19  142.20
  -2   0  -1 3923.75  144.16
  -2   0  -1 3934.69  143.67
  -2   0  -1 3641.69  135.61
  -2   0  -1 3543.15  130.41
  -2   0  -1 3923.59  137.95
  -2   0  -1 3897.91  144.21
  -2   0  -1 3741.49  139.46
  -2   0  -1 3107.40  115.66
   2   0   2 5732.89  229.34
   2   0   2 6687.11  265.80
   2   0   2 6177.67  246.69
   2   0   2 5885.51  229.83
   2   0   2 4566.29  183.68
   2   0   2 6730.33  267.15
  -2   0  -2 6722.76  263.98
  -2   0  -2 5666.13  219.10
  -2   0  -2 6268.87  250.79
  -2   0  -2 6151.83  245.50
  -2   0  -2 6637.34  263.98
  -2   0  -2 4665.65  187.87
  -2   0  -2 5717.93  220.91
   2   0   3  546.82   16.99
   2   0   3  567.22   16.86
   2   0   3  572.49   17.95
   2   0   3  568.24   17.83
   2   0   3  624.26   16.00
  -2   0  -3  530.50   16.57
  -2   0  -3  572.18   17.55
  -2   0  -3  572.27   16.26
  -2   0  -3  596.16   16.57
  -2   0  -3  574.71   16.14
  -2   0  -3  572.13   17.99
   2   0   4  104.47    4.38
   2   0   4  104.14    3.29
   2   0   4  103.67    4.57
   2   0   4  106.03    4.72
   2   0   4  102.09    3.15
  -2   0  -4  110.05    4.47
  -2   0  -4  104.09    3.03
  -2   0  -4  101.86    3.17
  -2   0  -4  105.05    3.70
  -2   0  -4  106.47    4.61
  -2   0  -4  104.64    2.92
  -2   0  -4  105.16    4.67
   2   0   5  407.02   13.41
   2   0   5  398.91   11.84
   2   0   5  416.27   12.43
   2   0   5  403.25   11.42
   2   0   5  404.36   13.63
  -2   0  -5  399.34   11.15
  -2   0  -5  411.92   15.62
  -2   0  -5  392.44   11.11
  -2   0  -5  413.14   13.60
  -2   0  -5  412.54   13.87
  -2   0  -5  391.07   11.69
   2   0   6   -0.01    1.40
   2   0   6    4.62    0.81
   2   0   6    1.12    0.55
   2   0   6    0.82    1.48
  -2   0  -6    0.03    1.40
  -2   0  -6    0.00    0.40
  -2   0  -6    0.09    0.84
  -2   0  -6    1.66    0.77
  -2   0  -6   -0.02    1.37
  -2   0  -6    0.80    1.53
   2   0   7 1342.49   47.06
   2   0   7 1341.60   47.26
  -2   0  -7 1348.16   47.55
  -2   0  -7 1304.64   44.52
  -2   0  -7 1404.42   48.74
  -2   0  -7 1411.55   49.69
  -2   0  -8   -0.01    0.89
  -2   0  -8    2.41    1.59
  -2   0  -8   -0.21    1.24
  -2   0  -8    0.03    1.59
   2   0   9   24.86    2.68
  -2   0  -9   27.63    3.73
  -2   0  -9   23.74    3.50
  -2   0  -9   23.54    3.32
   2   0  10    0.58    1.53
  -2   0 -10   13.78    2.51
  -2   0 -10    1.08    1.33
  -2   0 -10    0.20    4.09
   2   0  11   10.64    1.81
  -2   0 -11   10.01    3.20
  -2   0 -11   10.36    3.18
  -2   0 -12    0.71    2.03
  -2   0 -12    1.36    2.13
   2   0  13   -0.11    2.07
  -2   0 -13    3.25    2.13
   2   1 -12   72.05    4.70
   2   1 -12   76.81    6.70
  -2  -1  12   71.05    3.83
   2   1 -11  605.60   22.37
   2   1 -11  583.88   22.02
  -2  -1  11  614.43   21.94
   2   1 -10   54.32    7.41
   2   1 -10   54.22    4.73
  -2  -1  10   55.55    4.28
   2   1  -9  190.18    9.17
   2   1  -9  169.48    6.73
   2   1  -9  196.94    9.13
  -2  -1   9  202.89    8.68
   2   1  -8   55.29    4.67
   2   1  -8   56.17    3.30
   2   1  -8   54.97    4.76
   2   1  -8   54.09    3.30
  -2  -1   8   56.58    4.11
   2   1  -7   -0.44    1.69
   2   1  -7    0.64    1.13
   2   1  -7    0.35    1.12
  -2  -1   7    0.41    1.40
   2   1  -6 1541.45   55.70
   2   1  -6 1532.93   54.30
   2   1  -6 1483.19   53.13
  -2  -1   6 1618.93   57.10
  -2  -1   6 1665.99   58.82
  -2  -1   6 1545.13   55.31
   2   1  -5   18.09    2.61
   2   1  -5   17.30    2.57
   2   1  -5   19.09    2.46
   2   1  -5   17.87    2.21
  -2  -1   5   18.36    2.26
  -2  -1   5   21.58    2.21
  -2  -1   5   18.47    2.30
  -2  -1   5   18.64    2.41
  -2  -1   5   17.83    2.30
   2   1  -4  124.79    5.44
   2   1  -4  125.93    5.50
   2   1  -4  125.13    3.33
   2   1  -4  124.71    5.47
   2   1  -4  119.49    3.67
   2   1  -4  130.55    3.77
   2   1  -4  131.23    5.39
   2   1  -4  121.78    3.32
  -2  -1   4  128.94    5.15
  -2  -1   4  129.72    5.26
  -2  -1   4  126.91    5.14
  -2  -1   4  134.80    5.25
  -2  -1   4  129.09    5.51
   2   1  -3  547.06   17.82
   2   1  -3  536.91   17.88
   2   1  -3  537.19   17.64
   2   1  -3  547.88   15.71
   2   1  -3  540.97   17.66
   2   1  -3  538.84   16.11
   2   1  -3  550.14   16.11
   2   1  -3  518.18   15.19
  -2  -1   3  576.73   18.23
  -2  -1   3  527.07   16.89
  -2  -1   3  568.29   18.72
  -2  -1   3  576.10   18.57
  -2  -1   3  570.37   18.15
   2   1  -2 3882.91  144.21
   2   1  -2 3879.62  146.88
   2   1  -2 3870.53  145.84
   2   1  -2 4057.28  153.66
   2   1  -2 4141.07  152.79
   2   1  -2 4143.97  154.26
   2   1  -2 3385.87  129.18
   2   1  -2 3891.39  146.33
  -2  -1   2 3882.73  146.62
  -2  -1   2 4001.02  149.70
  -2  -1   2 3140.45  119.21
  -2  -1   2 3615.86  136.62
  -2  -1   2 4198.70  158.41
   2   1  -1 3453.65  127.33
   2   1  -1 3090.31  116.98
   2   1  -1 3321.69  121.23
   2   1  -1 3522.60  127.63
   2   1  -1 3041.97  104.74
   2   1  -1 3563.69  131.01
   2   1  -1 3611.26  130.97
   2   1  -1 3342.20  122.32
   2   1  -1 3558.23  130.08
  -2  -1   1 3103.76  113.47
  -2  -1   1 3283.05  120.64
  -2  -1   1 3554.24  130.35
  -2  -1   1 3425.48  124.50
  -2  -1   1 3322.46  122.51
   2   1   0  326.37   10.12
   2   1   0  322.14    9.95
   2   1   0  322.53   10.50
   2   1   0  309.81   10.07
   2   1   0  316.45    9.80
   2   1   0  358.90   10.45
   2   1   0  312.33   10.10
   2   1   0  328.57    8.63
   2   1   0  308.30   10.03
  -2  -1   0  332.89   10.41
  -2  -1   0  322.48   10.18
  -2  -1   0  317.36    9.44
  -2  -1   0  304.15    9.44
  -2  -1   0  329.94    9.49
   2   1   1    1.89    0.95
   2   1   1   -0.18    1.46
   2   1   1    2.19    1.35
   2   1   1    6.12    2.70
   2   1   1    7.16    1.49
   2   1   1    3.89    0.86
   2   1   1    2.03    1.56
   2   1   1   -0.07    1.04
  -2  -1  -1   -0.02    0.79
  -2  -1  -1    5.35    1.44
  -2  -1  -1    6.96    1.62
  -2  -1  -1    0.02    1.26
  -2  -1  -1    2.55    1.07
  -2  -1  -1    2.68    0.89
   2   1   2  203.40    5.30
   2   1   2  204.78    6.64
   2   1   2  200.18    6.29
   2   1   2  202.41    7.01
   2   1   2  205.98    6.36
   2   1   2  205.40    6.96
   2   1   2  215.85    7.45
  -2  -1  -2  210.04    6.50
  -2  -1  -2  203.48    5.81
  -2  -1  -2  208.83    8.34
  -2  -1  -2  214.68    7.49
  -2  -1  -2  196.13    6.27
  -2  -1  -2  206.59    5.91
  -2  -1  -2  211.51    6.23
   2   1   3    3.38    1.24
   2   1   3    3.67    1.30
   2   1   3    3.41    1.17
   2   1   3    3.46    1.28
   2   1   3    4.03    1.14
   2   1   3    4.24    1.64
  -2  -1  -3    0.00    1.60
  -2  -1  -3    4.02    0.95
  -2  -1  -3    3.23    1.13
  -2  -1  -3    0.06    0.98
  -2  -1  -3    3.99    1.44
  -2  -1  -3    3.44    1.26
   2   1   4  181.68    6.86
   2   1   4  178.79    5.69
   2   1   4  175.53    5.67
   2   1   4  209.54    6.77
   2   1   4  174.59    6.46
  -2  -1  -4  173.29    5.42
  -2  -1  -4  177.04    6.77
  -2  -1  -4  175.37    5.65
  -2  -1  -4  172.94    5.34
  -2  -1  -4  174.18    5.38
  -2  -1  -4  178.94    8.07
  -2  -1  -4  172.20    5.49
  -2  -1  -4  179.43    6.66
   2   1   5 3533.77  135.42
   2   1   5 3460.71  129.89
   2   1   5 3668.08  139.82
   2   1   5 3908.70  145.59
   2   1   5 3587.45  136.24
   2   1   5 3788.40  141.38
  -2  -1  -5 3632.87  139.26
  -2  -1  -5 3551.80  133.64
  -2  -1  -5 3510.82  131.62
  -2  -1  -5 3643.74  136.98
  -2  -1  -5 3922.20  149.04
  -2  -1  -5 3866.15  146.78
   2   1   6  684.82   20.87
   2   1   6  656.93   20.93
   2   1   6  696.56   23.51
   2   1   6  703.27   21.23
   2   1   6  681.26   22.52
  -2  -1  -6  683.84   23.26
  -2  -1  -6  686.53   21.51
  -2  -1  -6  677.35   21.78
  -2  -1  -6  703.95   23.45
  -2  -1  -6  717.13   23.79
  -2  -1  -6  695.97   21.56
   2   1   7   59.72    4.07
   2   1   7   57.05    3.47
  -2  -1  -7   53.95    2.88
  -2  -1  -7   55.67    2.41
  -2  -1  -7   55.00    2.21
  -2  -1  -7   56.72    4.01
  -2  -1  -7   60.62    3.99
   2   1   8  133.57    6.07
  -2  -1  -8  131.84    5.42
  -2  -1  -8  133.71    6.57
  -2  -1  -8  141.63    6.70
   2   1   9 1117.76   39.76
  -2  -1  -9 1078.79   42.81
  -2  -1  -9 1061.63   37.86
  -2  -1  -9 1162.82   42.22
   2   1  10   67.13    4.16
  -2  -1 -10   64.33    3.92
  -2  -1 -10   67.78    5.33
   2   1  11    0.21    1.32
  -2  -1 -11    1.11    2.03
  -2  -1 -11    0.42    1.16
  -2  -1 -11    0.49    1.94
   2   1  12   20.11    2.08
  -2  -1 -12   25.86    3.69
  -2  -1 -12   20.41    3.54
  -2  -1 -12   18.43    2.05
   2   1  13   40.77    3.83
  -2  -1 -13   50.04    4.24
  -2  -1 -13   32.73    1.96
   2   2 -12   11.80    2.59
   2   2 -12   13.37    2.50
   2   2 -11   92.89    5.74
   2   2 -11   90.79    5.62
  -2  -2  11   90.69    4.09
   2   2 -10   38.94    4.19
  -2  -2  10   36.20    2.97
   2   2  -9    1.06    2.32
   2   2  -9    1.75    2.31
  -2  -2   9    1.87    1.53
   2   2  -8  147.17    7.78
   2   2  -8  144.95    7.58
   2   2  -8  140.15    6.00
   2   2  -8  141.82    5.53
  -2  -2   8  151.25    6.42
   2   2  -7  206.71    9.34
   2   2  -7  205.08    8.08
   2   2  -7  201.12    7.39
   2   2  -7  209.63    9.12
  -2  -2   7  214.75    8.19
   2   2  -6 1435.55   51.59
   2   2  -6 1354.20   48.43
   2   2  -6 1385.18   48.47
   2   2  -6 1411.12   50.93
  -2  -2   6 1395.23   49.22
   2   2  -5   84.40    3.83
   2   2  -5   86.75    4.84
   2   2  -5   86.20    4.46
   2   2  -5   89.10    4.93
  -2  -2   5   89.37    4.71
  -2  -2   5   95.96    6.85
  -2  -2   5   89.30    3.82
  -2  -2   5   91.06    4.53
   2   2  -4   34.46    1.21
   2   2  -4   33.91    1.35
   2   2  -4   33.95    2.96
   2   2  -4   34.98    3.17
   2   2  -4   35.67    1.50
   2   2  -4   34.71    2.52
   2   2  -4   34.41    1.27
   2   2  -4   36.19    3.10
  -2  -2   4   36.62    2.53
  -2  -2   4   36.79    3.07
  -2  -2   4   40.00    2.95
  -2  -2   4   37.01    2.13
  -2  -2   4   38.21    3.04
   2   2  -3  770.99   26.00
   2   2  -3  774.68   26.03
   2   2  -3  781.28   26.31
   2   2  -3  795.15   26.09
   2   2  -3  800.19   24.33
   2   2  -3  778.47   24.26
   2   2  -3  814.06   24.46
  -2  -2   3  810.74   26.97
  -2  -2   3  789.48   25.92
  -2  -2   3  774.99   24.33
  -2  -2   3  832.95   25.62
  -2  -2   3  805.21   26.13
  -2  -2   3  816.69   27.21
   2   2  -2  384.92   13.11
   2   2  -2  385.31   11.49
   2   2  -2  381.13   11.07
   2   2  -2  369.16   14.89
   2   2  -2  378.11   12.36
   2   2  -2  372.87   12.50
   2   2  -2  363.26   11.36
  -2  -2   2  386.34   12.62
  -2  -2   2  390.60   12.72
  -2  -2   2  394.56   13.20
  -2  -2   2  375.69   11.62
  -2  -2   2  372.85   10.92
  -2  -2   2  394.30   13.31
   2   2  -1   72.93    3.72
   2   2  -1   75.90    3.71
   2   2  -1   76.26    4.07
   2   2  -1   77.73    3.28
   2   2  -1   74.76    2.94
   2   2  -1   76.11    3.52
   2   2  -1   72.54    3.76
  -2  -2   1   79.35    4.06
  -2  -2   1   77.10    3.86
  -2  -2   1   77.02    3.68
  -2  -2   1   74.71    3.46
  -2  -2   1   77.01    3.52
  -2  -2   1   78.14    2.44
   2   2   0  286.48    7.65
   2   2   0  287.52    9.85
   2   2   0  269.39    8.78
   2   2   0  278.92    7.22
   2   2   0  274.12    8.90
   2   2   0  279.44    9.04
   2   2   0  275.53    9.19
   2   2   0  273.16    9.14
  -2  -2   0  282.89    7.48
  -2  -2   0  289.39    9.65
  -2  -2   0  374.87   11.76
  -2  -2   0  278.95    9.04
  -2  -2   0  279.10    9.35
  -2  -2   0  281.35    8.85
  -2  -2   0  282.26    8.92
   2   2   1  317.03    9.59
   2   2   1  319.69    9.29
   2   2   1  322.52   10.60
   2   2   1  318.37   10.46
   2   2   1  324.95   10.41
   2   2   1  309.85    8.77
   2   2   1  356.66    9.52
   2   2   1  317.46   12.54
  -2  -2  -1  429.30   13.47
  -2  -2  -1  316.39   10.54
  -2  -2  -1  319.26    9.54
  -2  -2  -1  319.62   10.61
  -2  -2  -1  320.03    9.92
  -2  -2  -1  331.75    8.86
  -2  -2  -1  362.64   11.46
  -2  -2  -1  335.20   11.24
   2   2   210768.53  482.78
   2   2   211407.24  509.37
   2   2   211592.68  521.11
   2   2   211782.29  529.14
   2   2   211025.70  489.31
   2   2   211353.78  509.77
  -2  -2  -210637.65  477.24
  -2  -2  -211264.08  506.26
  -2  -2  -210223.94  459.86
  -2  -2  -211324.81  509.81
  -2  -2  -2 9860.83  447.24
  -2  -2  -210186.43  459.78
  -2  -2  -211087.64  493.16
  -2  -2  -210402.97  470.32
   2   2   3 2556.37   89.79
   2   2   3 2701.96   96.96
   2   2   3 2625.43   93.81
   2   2   3 2754.48   98.87
   2   2   3 2773.52   98.89
   2   2   3 2677.01   97.12
  -2  -2  -3 2680.35   95.54
  -2  -2  -3 2623.25   94.02
  -2  -2  -3 2692.96   96.33
  -2  -2  -3 2635.30   94.76
  -2  -2  -3 2543.60   87.27
  -2  -2  -3 2674.43   97.06
   2   2   4 3593.37  135.60
   2   2   4 3183.58  120.38
   2   2   4 3625.94  135.74
   2   2   4 3374.12  125.42
   2   2   4 3709.72  137.82
   2   2   4 3559.96  135.15
  -2  -2  -4 3604.04  136.67
  -2  -2  -4 3582.59  134.71
  -2  -2  -4 3490.01  131.03
  -2  -2  -4 3488.47  131.02
  -2  -2  -4 3483.38  130.39
  -2  -2  -4 3561.36  133.84
  -2  -2  -4 3651.60  135.54
   2   2   5 3701.52  142.12
   2   2   5 3868.03  144.96
   2   2   5 3637.47  137.75
   2   2   5 3747.90  141.90
   2   2   5 3622.33  138.76
   2   2   5 3643.25  140.25
  -2  -2  -5 3702.45  142.56
  -2  -2  -5 3839.51  145.11
  -2  -2  -5 3694.37  140.62
  -2  -2  -5 3590.60  136.27
  -2  -2  -5 3547.95  134.90
  -2  -2  -5 3501.69  133.37
  -2  -2  -5 3653.81  139.53
   2   2   6   46.97    3.54
   2   2   6   47.12    2.37
   2   2   6   45.27    1.79
   2   2   6   44.57    2.62
   2   2   6   48.86    3.59
   2   2   6   46.58    3.43
  -2  -2  -6   46.45    3.64
  -2  -2  -6   46.64    2.72
  -2  -2  -6   48.46    2.97
  -2  -2  -6   46.01    2.46
  -2  -2  -6   46.31    2.17
  -2  -2  -6   47.24    2.63
  -2  -2  -6   45.58    2.89
   2   2   7   66.83    4.15
   2   2   7   67.89    4.16
   2   2   7   66.95    2.63
   2   2   7   69.37    4.32
   2   2   7   67.38    3.40
  -2  -2  -7   67.22    4.38
  -2  -2  -7   66.50    3.62
  -2  -2  -7   67.72    3.22
  -2  -2  -7   65.22    2.91
  -2  -2  -7   68.27    3.27
  -2  -2  -7   66.22    2.53
  -2  -2  -7   72.88    3.87
   2   2   8  178.72    7.69
  -2  -2  -8  178.14    8.07
  -2  -2  -8  171.69    6.94
  -2  -2  -8  178.18    6.50
  -2  -2  -8  191.63    7.65
   2   2   9 1050.73   37.58
  -2  -2  -9 1008.20   37.18
  -2  -2  -9  961.21   34.65
  -2  -2  -9 1057.83   37.74
  -2  -2  -9 1022.99   35.33
   2   2  10  372.93   14.50
  -2  -2 -10  356.55   13.66
  -2  -2 -10  367.50   14.95
  -2  -2 -10  376.23   14.62
   2   2  11  524.82   19.04
  -2  -2 -11  511.30   18.67
  -2  -2 -11  517.42   20.02
  -2  -2 -11  527.69   19.85
   2   2  12   43.97    3.16
  -2  -2 -12   44.70    4.36
  -2  -2 -12   41.44    2.97
   2   2  13  206.13    8.37
  -2  -2 -13  208.16    9.10
  -2  -2 -13  177.39    6.34
   2   3 -11   -0.08    1.38
   2   3 -11   -0.14    1.47
   2   3 -10   96.56    5.96
   2   3 -10   98.62    5.92
   2   3  -9  112.44    6.99
   2   3  -9  111.70    6.57
   2   3  -9  113.27    4.92
   2   3  -8  102.74    6.35
   2   3  -8  101.03    4.97
   2   3  -8  105.48    6.47
   2   3  -7  183.93    8.71
   2   3  -7  182.78    8.66
   2   3  -7  179.78    7.54
   2   3  -6  110.86    6.18
   2   3  -6  109.01    5.36
   2   3  -6  108.11    4.34
   2   3  -6  107.39    6.04
   2   3  -5  298.50   11.36
   2   3  -5  300.62   11.18
   2   3  -5  302.41   10.09
   2   3  -5  294.30   11.25
   2   3  -4  250.24    9.55
   2   3  -4  244.66    9.21
   2   3  -4  243.18    8.19
   2   3  -4  245.52    7.69
   2   3  -4  248.33    9.52
  -2  -3   4  256.78    9.66
  -2  -3   4  250.38    9.48
  -2  -3   4  253.25    9.49
   2   3  -3  645.32   21.96
   2   3  -3  636.08   21.70
   2   3  -3  636.92   19.78
   2   3  -3  667.18   19.75
   2   3  -3  652.33   20.99
   2   3  -3  639.66   21.85
   2   3  -3  616.61   21.03
  -2  -3   3  661.94   22.43
  -2  -3   3  639.55   22.16
  -2  -3   3  665.33   22.70
  -2  -3   3  675.20   21.23
  -2  -3   3  637.50   19.54
  -2  -3   3  679.98   23.15
   2   3  -2 7072.16  304.72
   2   3  -2 7979.79  339.65
   2   3  -2 7501.80  321.58
   2   3  -2 7811.47  330.41
   2   3  -2 7903.85  333.90
   2   3  -2 7970.41  341.46
   2   3  -2 7535.51  322.10
  -2  -3   2 6709.19  290.02
  -2  -3   2 7482.54  321.35
  -2  -3   2 7152.71  306.04
  -2  -3   2 7599.41  323.36
  -2  -3   2 7168.74  299.48
  -2  -3   2 7786.02  334.08
   2   3  -1 7072.57  300.39
   2   3  -1 7489.64  316.23
   2   3  -1 7105.84  298.56
   2   3  -1 7427.04  313.31
   2   3  -1 7148.65  302.68
   2   3  -1 6931.72  282.14
   2   3  -1 6918.04  282.01
   2   3  -1 7257.69  307.12
  -2  -3   1 6759.89  288.15
  -2  -3   1 7262.42  292.44
  -2  -3   1 7386.69  314.73
  -2  -3   1 6967.46  295.37
  -2  -3   1 7032.28  298.00
   2   3   0 2786.38  100.41
   2   3   0 2735.32   95.51
   2   3   0 2818.60  102.37
   2   3   0 2726.22   98.84
   2   3   0 2776.85   99.99
   2   3   0 2621.39   90.99
   2   3   0 2778.58  103.66
  -2  -3   0 2800.32  102.61
  -2  -3   0 2800.21  101.75
  -2  -3   0 2662.45   96.18
  -2  -3   0 2839.81  105.99
  -2  -3   0 2055.69   75.77
   2   3   1  439.13   13.16
   2   3   1  448.88   13.97
   2   3   1  444.01   14.63
   2   3   1  437.10   14.26
   2   3   1  447.27   14.77
   2   3   1  436.22   12.66
   2   3   1  431.20   14.37
  -2  -3  -1  450.63   14.75
  -2  -3  -1  464.74   15.77
  -2  -3  -1  456.65   15.02
  -2  -3  -1  447.45   14.89
  -2  -3  -1  449.93   14.54
  -2  -3  -1  438.53   13.61
  -2  -3  -1  464.73   15.56
   2   3   2  533.33   17.65
   2   3   2  527.39   17.35
   2   3   2  523.65   16.93
   2   3   2  538.50   17.73
   2   3   2  576.13   15.38
   2   3   2  530.30   17.37
   2   3   2  524.21   16.03
   2   3   2  525.70   16.50
  -2  -3  -2  657.86   20.79
  -2  -3  -2  553.53   17.80
  -2  -3  -2  534.62   17.44
  -2  -3  -2  513.29   15.57
  -2  -3  -2  536.52   17.79
  -2  -3  -2  556.06   18.45
   2   3   3 3557.82  136.76
   2   3   3 3489.72  131.33
   2   3   3 3485.21  127.88
   2   3   3 3669.30  138.31
   2   3   3 3674.41  139.14
  -2  -3  -3 3657.47  138.78
  -2  -3  -3 3606.47  136.57
  -2  -3  -3 3451.76  131.11
  -2  -3  -3 3458.64  134.24
  -2  -3  -3 3464.60  127.98
  -2  -3  -3 3683.30  139.45
  -2  -3  -3 3499.88  132.55
  -2  -3  -3 3619.94  137.69
   2   3   4 2111.60   74.71
   2   3   4 2094.91   74.46
   2   3   4 1945.08   68.73
   2   3   4 1969.21   67.29
   2   3   4 2070.71   72.29
  -2  -3  -4 1973.39   66.21
  -2  -3  -4 2120.68   75.15
  -2  -3  -4 2054.37   72.96
  -2  -3  -4 2044.47   72.19
  -2  -3  -4 1954.74   69.48
  -2  -3  -4 1941.90   71.12
  -2  -3  -4 2106.87   75.10
  -2  -3  -4 2020.43   70.77
   2   3   5  952.70   32.45
   2   3   5  985.55   32.77
   2   3   5  927.80   31.23
   2   3   5  918.10   29.40
   2   3   5  945.27   30.56
   2   3   5  992.25   33.39
  -2  -3  -5  951.60   32.45
  -2  -3  -5  962.27   31.95
  -2  -3  -5  957.69   31.93
  -2  -3  -5  930.94   30.93
  -2  -3  -5  970.42   32.68
  -2  -3  -5  947.61   32.05
  -2  -3  -5  995.53   31.71
   2   3   6   24.11    2.81
   2   3   6   16.10    2.59
   2   3   6   18.96    2.04
   2   3   6   20.49    1.52
   2   3   6   20.42    1.30
   2   3   6   20.48    2.58
  -2  -3  -6   19.70    2.74
  -2  -3  -6   22.90    2.40
  -2  -3  -6   20.32    1.80
  -2  -3  -6   21.29    2.13
  -2  -3  -6   22.10    2.44
  -2  -3  -6   20.69    1.74
   2   3   7   43.79    5.57
   2   3   7   32.76    2.12
   2   3   7   32.85    2.19
  -2  -3  -7   37.52    3.45
  -2  -3  -7   33.21    2.04
  -2  -3  -7   32.22    2.78
  -2  -3  -7   33.39    3.03
  -2  -3  -7   36.93    3.57
   2   3   8   -0.09    2.20
  -2  -3  -8    3.78    1.85
  -2  -3  -8    4.31    1.54
  -2  -3  -8    3.52    2.13
  -2  -3  -8   -0.01    1.45
   2   3   9  709.72   26.26
  -2  -3  -9  703.41   26.10
  -2  -3  -9  693.90   25.31
  -2  -3  -9  689.08   24.22
  -2  -3  -9  724.61   25.47
   2   3  10  179.71    8.42
  -2  -3 -10  165.16    6.90
  -2  -3 -10  169.28    8.28
  -2  -3 -10  165.54    7.59
  -2  -3 -10  173.21    7.34
   2   3  11   48.86    4.10
  -2  -3 -11   47.84    4.51
  -2  -3 -11   44.76    3.72
   2   3  12   -0.02    1.25
   2   3  12   -0.03    1.23
  -2  -3 -12    0.04    1.58
  -2  -3 -12    0.93    1.23
   2   3  13   -0.02    1.11
  -2  -3 -13    1.07    1.49
  -2  -3 -13    0.33    0.96
   2   4 -11  181.49    7.22
   2   4 -11  184.95    7.48
   2   4 -10  155.15    7.16
   2   4 -10  156.10    7.42
   2   4  -9  138.59    7.19
   2   4  -9  136.85    5.51
   2   4  -9  139.59    7.29
   2   4  -8   16.52    2.35
   2   4  -8   17.69    3.47
   2   4  -7   74.67    5.47
   2   4  -7   80.60    8.38
   2   4  -7   74.19    4.55
   2   4  -6   90.55    5.84
   2   4  -6  118.11    5.95
   2   4  -6  114.28    6.45
   2   4  -5  140.04    6.98
   2   4  -5  138.37    6.60
   2   4  -5  142.03    5.10
   2   4  -5  153.18    7.12
   2   4  -4   16.61    2.69
   2   4  -4   18.59    1.63
   2   4  -4   15.73    2.80
   2   4  -4   15.93    1.64
   2   4  -3  870.64   30.13
   2   4  -3  830.50   28.96
   2   4  -3  867.59   28.55
   2   4  -3  836.29   29.25
   2   4  -3  802.54   27.02
  -2  -4   3  860.75   30.04
  -2  -4   3  854.49   29.83
   2   4  -2  957.12   31.82
   2   4  -2  971.67   33.65
   2   4  -2  974.06   33.57
   2   4  -2  958.89   30.99
   2   4  -2  989.19   31.44
   2   4  -2  996.18   34.23
   2   4  -2 1069.38   35.64
  -2  -4   2  983.56   33.92
  -2  -4   2  948.75   33.06
  -2  -4   2  958.50   31.79
  -2  -4   2  956.23   32.12
   2   4  -1  345.42   11.98
   2   4  -1  347.92   12.35
   2   4  -1  328.83   10.49
   2   4  -1  342.25   11.29
   2   4  -1  331.25   11.60
   2   4  -1  347.86   12.15
  -2  -4   1  340.92   11.75
  -2  -4   1  335.26   10.61
  -2  -4   1  332.61   11.48
  -2  -4   1  343.93   12.13
   2   4   0    0.04    0.45
   2   4   0    0.35    1.36
   2   4   0    3.76    0.60
   2   4   0    0.27    1.30
   2   4   0    0.34    1.14
   2   4   0    3.27    1.59
   2   4   0    0.64    1.54
  -2  -4   0   -0.01    1.22
  -2  -4   0    0.89    1.11
  -2  -4   0    0.34    1.52
  -2  -4   0    2.24    1.59
  -2  -4   0   -0.46    1.58
   2   4   1  269.15    8.02
   2   4   1  307.53    9.26
   2   4   1  274.78    9.63
   2   4   1  280.30   10.16
   2   4   1  277.18    9.23
   2   4   1  284.74    9.82
   2   4   1  277.79   10.03
  -2  -4  -1  276.78    9.07
  -2  -4  -1  276.42    9.89
  -2  -4  -1  263.82    9.27
  -2  -4  -1  274.45    9.88
  -2  -4  -1  291.36   10.14
   2   4   2  797.08   26.43
   2   4   2  851.61   27.38
   2   4   2  854.21   28.57
   2   4   2  855.17   27.34
   2   4   2  863.73   28.96
  -2  -4  -2  831.81   26.62
  -2  -4  -2  841.44   28.28
  -2  -4  -2  862.36   28.68
  -2  -4  -2  863.39   31.12
  -2  -4  -2  862.23   28.91
  -2  -4  -2  841.71   28.11
  -2  -4  -2  880.11   29.25
   2   4   3   83.36    4.44
   2   4   3   79.85    3.38
   2   4   3   86.83    3.92
   2   4   3   81.75    3.04
   2   4   3   83.20    4.10
  -2  -4  -3   83.90    3.05
  -2  -4  -3   85.95    4.54
  -2  -4  -3   85.00    4.25
  -2  -4  -3   85.66    4.44
  -2  -4  -3   83.28    4.44
  -2  -4  -3   86.50    3.93
  -2  -4  -3   85.43    4.30
  -2  -4  -3   83.89    4.46
   2   4   4  369.30   12.69
   2   4   4  357.79   11.84
   2   4   4  365.00   12.09
   2   4   4  369.72   12.88
  -2  -4  -4  360.81   10.72
  -2  -4  -4  366.23   12.74
  -2  -4  -4  371.08   12.98
  -2  -4  -4  366.01   12.44
  -2  -4  -4  364.82   12.73
  -2  -4  -4  378.81   12.87
  -2  -4  -4  366.10   11.93
  -2  -4  -4  353.80   12.28
   2   4   5  917.25   31.69
   2   4   5  872.11   29.62
   2   4   5  917.14   31.31
   2   4   5  927.92   30.52
  -2  -4  -5  919.33   31.66
  -2  -4  -5  920.24   31.57
  -2  -4  -5  908.10   30.97
  -2  -4  -5  896.34   30.69
  -2  -4  -5  901.99   30.58
  -2  -4  -5  891.78   29.36
  -2  -4  -5  935.88   31.87
   2   4   6  493.47   17.60
   2   4   6  490.33   16.83
   2   4   6  492.27   15.57
  -2  -4  -6  468.77   16.55
  -2  -4  -6  491.82   17.05
  -2  -4  -6  507.39   20.05
   2   4   7  339.91   11.90
   2   4   7  360.61   13.65
  -2  -4  -7  348.94   12.79
  -2  -4  -7  341.37   15.03
  -2  -4  -7  351.62   13.05
   2   4   8  521.97   19.46
   2   4   8  497.03   17.06
  -2  -4  -8  517.70   19.43
  -2  -4  -8  502.86   18.27
  -2  -4  -8  500.46   18.35
   2   4   9  115.93    6.69
  -2  -4  -9  115.49    6.32
  -2  -4  -9  126.10    6.46
  -2  -4  -9  112.66    5.68
   2   4  10  486.23   16.58
   2   4  10  490.98   18.79
  -2  -4 -10  482.36   17.97
  -2  -4 -10  474.44   17.92
  -2  -4 -10  471.07   17.13
   2   4  11   20.90    3.19
   2   4  11   21.69    2.04
  -2  -4 -11   20.87    2.98
  -2  -4 -11   21.09    3.04
  -2  -4 -11   21.29    2.34
   2   4  12   74.22    4.35
   2   4  12   72.66    3.31
  -2  -4 -12   74.02    4.47
  -2  -4 -12   73.40    3.34
  -2  -4 -12   71.38    4.21
  -2  -4 -13  153.72    6.19
  -2  -4 -13  142.94    5.46
   2   5 -10    0.03    1.26
  -2  -5  10    0.73    1.29
   2   5  -9    0.04    1.91
   2   5  -9    1.75    1.64
   2   5  -9    1.84    1.81
   2   5  -8  301.93   11.04
   2   5  -8  308.49   12.23
   2   5  -8  305.09   12.44
   2   5  -7  284.74   11.87
   2   5  -7  276.86   10.88
   2   5  -7  292.79   11.91
   2   5  -6  303.53   12.02
   2   5  -6  299.92   12.18
   2   5  -6  298.22   12.35
   2   5  -5  307.12   12.31
   2   5  -5  322.67   12.66
   2   5  -5  313.80   12.75
   2   5  -4   85.15    4.01
   2   5  -4   97.70    5.30
   2   5  -4   89.78    5.45
   2   5  -4   88.13    5.53
   2   5  -3  661.19   23.65
   2   5  -3  662.99   23.51
   2   5  -3  636.69   20.99
   2   5  -3  659.47   23.13
   2   5  -3  602.54   20.91
   2   5  -2   89.50    7.28
   2   5  -2   84.24    3.70
   2   5  -2   82.13    4.43
   2   5  -1  406.44   13.48
   2   5  -1  398.81   14.45
   2   5  -1  389.69   12.71
   2   5  -1  397.76   14.33
   2   5  -1  396.20   14.17
  -2  -5   1  422.25   14.41
   2   5   0   68.62    4.65
   2   5   0   67.62    3.92
   2   5   0   67.80    4.40
   2   5   0   65.68    3.47
   2   5   0   68.60    4.30
  -2  -5   0   67.22    3.73
  -2  -5   0   66.76    4.17
  -2  -5   0   67.12    4.39
  -2  -5   0   69.21    3.84
   2   5   1  406.62   13.91
   2   5   1  409.61   13.85
   2   5   1  393.81   12.10
   2   5   1  410.97   14.82
   2   5   1  425.08   13.32
   2   5   1  408.28   14.58
  -2  -5  -1  412.29   13.77
  -2  -5  -1  413.28   14.04
  -2  -5  -1  403.61   14.30
  -2  -5  -1  418.81   14.96
   2   5   2  500.72   19.39
   2   5   2  524.93   17.01
   2   5   2  407.95   13.25
   2   5   2  502.83   16.27
   2   5   2  518.30   20.12
  -2  -5  -2  491.68   16.02
  -2  -5  -2  510.09   17.72
  -2  -5  -2  512.68   17.43
  -2  -5  -2  500.26   17.23
  -2  -5  -2  508.94   17.75
  -2  -5  -2  541.13   20.23
   2   5   3  190.98    6.96
   2   5   3  185.61    6.46
   2   5   3  191.01    7.87
   2   5   3  199.50    9.73
   2   5   3  190.21    6.49
  -2  -5  -3  189.90    6.38
  -2  -5  -3  194.89    7.91
  -2  -5  -3  198.47    7.88
  -2  -5  -3  190.40    7.80
  -2  -5  -3  198.81    8.10
  -2  -5  -3  197.59    7.43
  -2  -5  -3  194.01    7.32
   2   5   4  465.51   16.51
   2   5   4  471.96   14.83
   2   5   4  463.57   16.05
   2   5   4  470.79   16.00
  -2  -5  -4  454.27   14.38
  -2  -5  -4  457.15   16.36
  -2  -5  -4  463.06   16.32
  -2  -5  -4  488.98   16.44
  -2  -5  -4  469.72   15.76
   2   5   5  404.67   14.56
   2   5   5  405.26   14.68
   2   5   5  404.95   13.60
  -2  -5  -5  407.82   14.05
  -2  -5  -5  406.13   14.81
  -2  -5  -5  403.04   14.75
   2   5   6  452.77   16.89
   2   5   6  509.72   18.15
   2   5   6  501.18   16.39
  -2  -5  -6  499.63   17.33
  -2  -5  -6  494.14   17.97
  -2  -5  -6  506.68   18.28
   2   5   7  479.67   17.10
   2   5   7  462.47   17.44
  -2  -5  -7  465.02   16.52
  -2  -5  -7  480.61   17.80
  -2  -5  -7  477.29   17.77
   2   5   8  423.90   16.40
   2   5   8  416.25   14.90
  -2  -5  -8  411.64   15.28
  -2  -5  -8  420.35   16.01
  -2  -5  -8  415.73   15.85
   2   5   9  419.12   16.27
   2   5   9  388.35   13.57
  -2  -5  -9  387.94   14.33
  -2  -5  -9  407.25   15.78
  -2  -5  -9  402.71   15.24
   2   5  10   12.25    3.13
  -2  -5 -10   11.93    2.79
  -2  -5 -10   12.76    2.57
  -2  -5 -10   12.83    2.33
   2   5  11   59.76    4.44
  -2  -5 -11   53.33    3.60
  -2  -5 -11   53.45    6.18
  -2  -5 -11   56.01    3.67
   2   5  12   41.66    3.44
  -2  -5 -12   40.80    2.80
  -2  -5 -12   37.75    2.52
  -2  -5 -12   38.81    3.17
   2   6  -9   -0.04    0.98
   2   6  -8    1.74    1.25
   2   6  -8    0.09    1.66
  -2  -6   8    0.03    1.43
   2   6  -7  139.91    6.34
   2   6  -7  135.62    6.99
  -2  -6   7  148.33    6.66
   2   6  -6  239.91   10.01
   2   6  -6  277.34   14.39
  -2  -6   6  223.95    9.19
   2   6  -5    7.44    4.62
   2   6  -5    7.91    2.68
  -2  -6   5    7.01    2.24
   2   6  -4   19.80    3.34
   2   6  -4   19.35    3.36
   2   6  -4   18.63    2.24
  -2  -6   4   21.03    2.68
   2   6  -3  166.77    7.98
   2   6  -3  170.17    8.00
   2   6  -3  161.86    7.08
  -2  -6   3  183.46    7.55
   2   6  -2  110.66    8.01
   2   6  -2  112.99    6.15
   2   6  -2  116.37    6.42
  -2  -6   2  123.15    5.49
   2   6  -1    8.14    2.51
   2   6  -1    7.35    1.29
   2   6  -1    9.66    2.72
   2   6  -1    7.96    2.52
  -2  -6   1    7.48    1.47
  -2  -6   1   10.08    1.90
   2   6   0  120.99    5.81
   2   6   0  113.81    4.77
   2   6   0  117.44    6.08
   2   6   0  118.46    6.23
  -2  -6   0  119.94    4.93
  -2  -6   0   90.61    4.49
   2   6   1   54.61    3.40
   2   6   1   38.67    3.33
   2   6   1   56.91    4.31
  -2  -6  -1   58.14    3.42
  -2  -6  -1   58.62    4.40
   2   6   2  123.20    4.77
   2   6   2  119.32    5.79
   2   6   2  115.49    5.08
   2   6   2  118.21    6.10
  -2  -6  -2  143.31    5.74
  -2  -6  -2  120.96    5.58
  -2  -6  -2  123.06    6.39
   2   6   3  125.93    5.25
   2   6   3  123.52    6.11
   2   6   3  119.64    4.90
   2   6   3  125.30    6.14
  -2  -6  -3  125.68    6.41
  -2  -6  -3  127.35    6.02
  -2  -6  -3  129.66    5.31
   2   6   4  440.28   15.67
   2   6   4  451.50   16.89
   2   6   4  445.17   15.94
  -2  -6  -4  449.43   16.80
  -2  -6  -4  454.70   15.55
  -2  -6  -4  450.91   16.55
   2   6   5   16.91    2.77
   2   6   5   18.14    3.22
   2   6   5   17.55    2.29
  -2  -6  -5   17.32    3.35
  -2  -6  -5   18.87    2.11
  -2  -6  -5   19.53    3.32
   2   6   6   73.14    7.33
   2   6   6   53.73    4.25
   2   6   6   53.88    2.93
  -2  -6  -6   53.88    3.25
  -2  -6  -6   51.45    4.68
  -2  -6  -6   53.67    4.56
   2   6   7   97.69    5.77
   2   6   7   90.30    5.28
  -2  -6  -7   88.28    5.58
  -2  -6  -7   84.81    4.24
  -2  -6  -7   89.05    5.60
   2   6   8   32.69    3.98
   2   6   8   33.98    3.25
  -2  -6  -8   32.38    2.66
  -2  -6  -8   34.44    3.99
  -2  -6  -8   32.94    3.87
   2   6   9    0.38    1.78
   2   6   9    0.11    1.19
  -2  -6  -9    0.45    1.08
  -2  -6  -9    0.93    1.71
  -2  -6  -9    0.14    1.68
   2   6  10  158.39    7.67
   2   6  10  149.86    5.58
  -2  -6 -10  151.35    7.24
  -2  -6 -10  155.29    7.17
  -2  -6 -10  154.10    6.13
   2   6  11   15.75    3.36
  -2  -6 -11   36.53    2.26
  -2  -6 -11   36.34    3.23
  -2  -6 -11   37.06    3.07
   2   6  12   43.88    3.20
  -2  -6 -12   39.61    2.47
  -2  -6 -12   41.52    3.01
   2   7  -7  300.78   10.95
   2   7  -7  288.30   10.32
   2   7  -6  246.05    9.90
   2   7  -6  240.02    9.60
   2   7  -5  117.24    6.40
   2   7  -5  118.15    6.27
  -2  -7   5  120.54    5.13
   2   7  -4  280.83   10.65
   2   7  -4  313.95   16.03
   2   7  -4  347.49   13.84
  -2  -7   4  304.93   11.00
   2   7  -3   13.34    2.42
   2   7  -3   10.10    3.11
   2   7  -3   13.10    3.12
  -2  -7   3   13.30    1.91
   2   7  -2  420.72   19.24
   2   7  -2  403.77   15.48
   2   7  -2  417.83   16.22
  -2  -7   2  440.30   16.40
   2   7  -1   32.25    3.66
   2   7  -1   30.42    3.68
  -2  -7   1    0.12    3.45
  -2  -7   1   37.63    2.46
   2   7   0   13.99    3.14
   2   7   0   15.71    2.83
   2   7   0   13.70    1.82
  -2  -7   0   14.81    3.29
  -2  -7   0   13.02    1.74
  -2  -7   0   14.43    1.80
   2   7   1  307.08   11.27
   2   7   1  320.75   12.12
  -2  -7  -1  317.31   11.39
  -2  -7  -1  324.95   13.22
  -2  -7  -1  332.88   11.40
   2   7   2  278.22   10.43
   2   7   2  270.83   12.85
   2   7   2  288.55   14.80
  -2  -7  -2  269.21   10.22
  -2  -7  -2  281.06   11.89
   2   7   3 1663.17   61.71
   2   7   3 2621.90   93.98
   2   7   3 1737.50   68.56
   2   7   3 1792.09   70.67
  -2  -7  -3 1743.89   65.00
  -2  -7  -3 1745.33   65.89
   2   7   4   32.88    3.40
   2   7   4   34.21    3.01
   2   7   4   32.83    4.28
  -2  -7  -4   34.55    4.33
  -2  -7  -4   37.96    3.65
   2   7   5  750.68   26.39
   2   7   5  788.76   28.98
   2   7   5  763.13   27.35
  -2  -7  -5  761.74   28.27
  -2  -7  -5  785.36   28.42
   2   7   6  492.99   18.19
   2   7   6  476.99   18.31
  -2  -7  -6  497.85   18.73
  -2  -7  -6  499.48   18.86
   2   7   7    8.27    2.53
   2   7   7    0.77    2.78
  -2  -7  -7    9.02    2.75
  -2  -7  -7    5.88    2.67
   2   7   8  302.98   11.72
   2   7   8  309.26   12.42
  -2  -7  -8  302.70   12.23
  -2  -7  -8  294.23   12.01
   2   7   9   56.80    4.50
   2   7   9   52.33    3.53
  -2  -7  -9   55.70    4.39
  -2  -7  -9   75.93    4.93
   2   7  10   42.62    3.75
  -2  -7 -10   39.41    3.53
  -2  -7 -10   43.46    3.62
   2   7  11   53.78    3.71
  -2  -7 -11   51.48    3.38
  -2  -7 -11   50.76    3.42
   2   8  -6  225.95    8.13
   2   8  -5   20.34    2.85
  -2  -8   5   20.79    2.67
   2   8  -4   60.00    3.17
   2   8  -4   63.31    4.54
  -2  -8   4   65.77    4.26
   2   8  -3   19.50    2.51
   2   8  -3   19.66    3.21
  -2  -8   3   20.68    3.07
   2   8  -2    3.61    2.03
   2   8  -2    0.09    2.26
  -2  -8   2    5.03    2.28
   2   8  -1  380.10   14.90
   2   8  -1  390.93   15.01
  -2  -8   1  399.55   15.45
   2   8   0    9.91    3.10
   2   8   0   10.76    2.65
  -2  -8   0    9.85    3.11
   2   8   1  536.38   20.53
   2   8   1  524.98   18.18
   2   8   1  551.44   19.76
  -2  -8  -1  550.38   20.41
   2   8   2    0.06    1.70
   2   8   2    0.07    1.27
   2   8   2    0.50    1.28
  -2  -8  -2    0.95    1.71
  -2  -8  -2    0.02    0.97
   2   8   3  111.59    6.07
   2   8   3  111.32    5.77
  -2  -8  -3  112.20    6.41
  -2  -8  -3  112.17    5.11
   2   8   4    1.18    1.47
   2   8   4    0.87    1.73
   2   8   4    0.05    1.06
  -2  -8  -4    1.27    1.86
  -2  -8  -4   -0.02    1.44
   2   8   5   28.64    2.61
   2   8   5   28.57    3.58
   2   8   5   27.55    2.65
  -2  -8  -5   29.84    3.70
  -2  -8  -5   28.51    3.08
   2   8   6  355.94   12.86
   2   8   6  355.68   13.88
  -2  -8  -6  354.32   13.91
  -2  -8  -6  349.90   13.32
   2   8   7   24.00    2.85
   2   8   7   25.41    3.31
  -2  -8  -7   23.21    3.20
  -2  -8  -7   23.99    3.36
   2   8   8   32.73    3.21
   2   8   8   41.60    3.56
  -2  -8  -8   33.40    3.44
  -2  -8  -8   32.00    5.41
   2   8   9   36.74    3.25
  -2  -8  -9   37.85    3.28
  -2  -8  -9   37.61    3.34
   2   9  -3   35.79    2.45
   2   9  -3   39.66    3.31
  -2  -9   3   37.97    2.88
   2   9  -2    1.87    1.63
   2   9  -2    1.98    1.89
  -2  -9   2    3.24    1.71
   2   9  -1    3.06    1.97
  -2  -9   1    2.88    3.15
   2   9   0    0.98    1.60
  -2  -9   0    0.90    1.68
   2   9   1   39.63    6.03
   2   9   1   32.74    3.00
  -2  -9  -1   35.80    3.49
   2   9   2   24.67    5.19
   2   9   2   17.40    1.98
   2   9   2   18.71    2.19
  -2  -9  -2   18.66    2.95
   2   9   3   33.20    5.23
   2   9   3   32.27    3.18
   2   9   3   32.92    2.22
  -2  -9  -3   34.44    3.46
   2   9   4    0.39    1.28
   2   9   4   -2.74    1.63
  -2  -9  -4    0.02    0.90
  -2  -9  -4    0.23    2.59
   2   9   5    3.18    1.45
   2   9   5    3.84    1.13
   2   9   5   30.75    2.90
  -2  -9  -5    5.09    1.53
  -2  -9  -5    7.24    2.29
   2   9   6   16.05    1.71
   2   9   6   36.46    3.63
  -2  -9  -6   14.48    2.21
  -2  -9  -6   16.14    2.70
   2   9   7    0.80    0.98
  -2  -9  -7   -0.03    1.21
  -2  -9  -7    1.25    1.46
   3  -9  -2  104.49    5.23
  -3   9   2   99.24    4.74
   3  -9  -1    8.94    2.27
  -3   9   1    9.37    1.96
  -3   9   1    7.99    1.64
   3  -9   0   46.02    3.45
  -3   9   0   44.47    3.06
  -3   9   0   44.87    2.92
   3  -8  -6   52.35    3.09
  -3   8   6   52.65    3.63
  -3   8   6   52.26    3.39
   3  -8  -5   70.92    4.36
  -3   8   5   70.30    4.36
  -3   8   5   67.05    6.64
   3  -8  -4  110.89    5.90
  -3   8   4  108.23    5.66
  -3   8   4  110.97    5.86
   3  -8  -3   40.78    3.51
  -3   8   3   10.97    1.55
  -3   8   3   13.52    2.89
  -3   8   3    9.99    2.46
  -3   8   2  107.42    6.58
  -3   8   2  104.41    6.64
  -3   8   2  108.46    6.02
   3  -8  -1    0.75    1.80
  -3   8   1    0.51    1.45
  -3   8   1    0.02    1.72
  -3   8   1    0.57    1.01
   3  -8   0   94.21    5.64
  -3   8   0   90.36    5.21
   3  -8   1   64.04    4.43
  -3   8  -1   63.01    4.51
  -3   8  -1   62.20    4.09
   3  -8   2   42.07    3.42
  -3   8  -2   40.93    3.84
  -3   8  -2   40.71    3.19
   3  -8   3   52.02    3.32
  -3   8  -3   50.47    3.91
  -3   8  -3   50.63    3.15
  -3   8  -4   64.32    3.97
  -3   8  -4   60.04    2.90
  -3   8  -5    0.66    1.10
   3  -7  -8   21.63    1.83
  -3   7   8   21.60    1.75
  -3   7   8   23.14    2.26
   3  -7  -7   14.49    1.68
   3  -7  -7   14.41    2.00
  -3   7   7   13.82    2.15
  -3   7   7   15.86    2.49
   3  -7  -6   27.43    2.92
  -3   7   6   10.95    2.61
  -3   7   6   27.70    3.25
   3  -7  -5   42.33    3.95
  -3   7   5   42.90    4.07
   3  -7  -4   22.35    3.40
  -3   7   4   14.34    3.12
  -3   7   4   22.28    3.22
   3  -7  -3  121.15    7.06
  -3   7   3  132.94    5.47
  -3   7   3  136.40    7.01
  -3   7   3  135.41    6.81
   3  -7  -2  141.17    7.69
  -3   7   2  142.24    6.24
  -3   7   2  138.90    6.62
  -3   7   2  139.19    7.26
   3  -7  -1   43.16    4.44
  -3   7   1   42.77    3.79
  -3   7   1   43.20    4.38
  -3   7   1   50.02    3.45
   3  -7   0  177.78    8.52
  -3   7   0  171.71    7.96
  -3   7   0  164.10    8.12
  -3   7   0  160.35    6.45
   3  -7   1  239.16   10.25
  -3   7  -1  226.59    9.88
  -3   7  -1  225.33    9.97
   3  -7   2  128.18    6.46
  -3   7  -2  118.17    6.48
  -3   7  -2  116.53    6.27
   3  -7   3    8.69    2.18
  -3   7  -3    7.01    2.63
  -3   7  -3    7.64    2.32
   3  -7   4  119.72    5.34
  -3   7  -4  116.80    5.55
  -3   7  -5    0.98    1.39
  -3   7  -5    0.10    1.14
  -3   7  -6    8.99    1.35
  -3   7  -6    7.72    1.68
   3  -6  -9    7.37    2.06
  -3   6   9    6.64    1.24
   3  -6  -8   45.75    3.40
   3  -6  -8   44.31    2.88
  -3   6   8   47.69    3.22
   3  -6  -7  205.65    8.23
   3  -6  -7  212.51    8.62
  -3   6   7  208.02    8.02
  -3   6   7  215.38    8.86
   3  -6  -6  181.26    7.27
   3  -6  -6  183.60    8.17
  -3   6   6  181.54    7.77
  -3   6   6  184.17    8.43
   3  -6  -5    7.35    1.55
   3  -6  -5    8.47    2.63
  -3   6   5    7.47    2.43
  -3   6   5   -0.07    2.68
   3  -6  -4    5.11    2.61
  -3   6   4    0.08    2.41
  -3   6   4    8.63    2.53
   3  -6  -3  295.71   12.65
  -3   6   3  283.74   10.10
  -3   6   3  294.23   12.14
  -3   6   3  289.82   11.78
   3  -6  -2  186.55    8.98
  -3   6   2  183.76    7.48
  -3   6   2  180.13    8.42
  -3   6   2  184.83    8.20
   3  -6  -1   73.57    5.33
  -3   6   1   74.05    4.58
  -3   6   1   72.00    5.22
  -3   6   1   68.69    4.35
   3  -6   0   87.70    5.81
  -3   6   0   84.95    5.33
  -3   6   0   89.76    5.80
  -3   6   0   86.33    4.43
   3  -6   1  517.06   19.24
  -3   6  -1  476.20   18.05
  -3   6  -1  455.61   15.89
  -3   6  -1  474.43   18.21
   3  -6   2  457.13   17.01
  -3   6  -2  422.13   16.30
  -3   6  -2  435.69   16.88
   3  -6   3   17.41    2.60
  -3   6  -3   15.46    3.14
  -3   6  -3   17.24    3.03
   3  -6   4  210.00    8.12
  -3   6  -4  197.29    8.89
  -3   6  -4  206.69    8.77
  -3   6  -5  390.86   14.75
  -3   6  -6  498.30   17.38
  -3   6  -6  470.06   16.62
  -3   6  -7   83.32    3.64
  -3   6  -7   86.84    5.15
   3  -5 -10  124.87    4.59
   3  -5 -10  138.24    6.47
  -3   5  10  134.49    5.08
   3  -5  -9   30.66    3.47
   3  -5  -9   31.80    2.27
   3  -5  -9   36.27    3.66
  -3   5   9   31.85    2.11
  -3   5   9   34.08    2.75
   3  -5  -8   58.28    4.41
   3  -5  -8   56.71    3.16
   3  -5  -8   55.57    3.58
  -3   5   8   54.80    3.41
  -3   5   8   58.13    3.64
   3  -5  -7  444.95   17.16
   3  -5  -7  452.34   16.81
  -3   5   7  424.89   15.01
  -3   5   7  447.39   16.40
  -3   5   7  455.43   16.23
   3  -5  -6  337.47   12.80
   3  -5  -6  338.71   13.40
  -3   5   6  327.94   12.14
  -3   5   6  339.70   13.23
  -3   5   6  334.42   12.30
   3  -5  -5  302.99   11.38
   3  -5  -5  323.08   13.08
  -3   5   5  306.01   11.71
  -3   5   5  334.23   13.16
  -3   5   5  313.78   11.50
   3  -5  -4    3.14    1.50
   3  -5  -4    4.85    2.44
  -3   5   4    3.92    1.51
  -3   5   4   -0.06    2.05
  -3   5   4    4.60    2.41
   3  -5  -3  524.07   17.69
   3  -5  -3  591.45   21.85
  -3   5   3  521.92   17.69
  -3   5   3  519.71   19.10
  -3   5   3  535.22   20.17
  -3   5   3  519.91   17.96
   3  -5  -2  175.91    8.30
  -3   5   2  172.95    6.83
  -3   5   2  172.69    7.65
  -3   5   2  169.60    7.73
  -3   5   2  172.57    6.51
   3  -5  -1   27.59    3.56
  -3   5   1   27.14    2.92
  -3   5   1   26.50    3.40
  -3   5   1   26.17    2.96
  -3   5   1   27.66    2.15
   3  -5   0   24.03    3.20
  -3   5   0   21.71    3.01
  -3   5   0   22.88    2.46
  -3   5   0   23.19    3.29
  -3   5   0   22.58    2.16
  -3   5  -1  746.98   26.84
  -3   5  -1  746.60   27.09
  -3   5  -1  730.09   24.97
  -3   5  -1  762.18   25.61
  -3   5  -2    5.69    2.26
  -3   5  -2    2.46    2.16
  -3   5  -2    8.48    1.71
  -3   5  -2    2.28    1.73
  -3   5  -2   -0.01    1.13
  -3   5  -3   17.21    2.95
  -3   5  -3   17.90    2.97
  -3   5  -3   15.07    2.09
  -3   5  -3   17.08    1.74
  -3   5  -4   40.30    3.64
  -3   5  -4   40.69    3.68
  -3   5  -4   37.47    2.51
  -3   5  -5   18.21    2.72
  -3   5  -5   17.89    2.79
  -3   5  -6  180.45    7.25
  -3   5  -6  178.67    7.72
  -3   5  -7  140.18    5.60
  -3   5  -7  143.95    6.21
  -3   5  -8    7.23    1.64
   3  -4 -11   78.76    3.52
   3  -4 -11   83.91    4.68
  -3   4  11   83.65    4.24
   3  -4 -10  339.07   12.05
   3  -4 -10  346.26   13.56
  -3   4  10  346.78   12.93
   3  -4  -9  224.07    8.33
   3  -4  -9  242.82   13.53
   3  -4  -9  220.43   10.18
  -3   4   9  234.96    9.80
   3  -4  -8  828.86   30.86
   3  -4  -8  799.09   28.56
   3  -4  -8  837.43   30.02
  -3   4   8  811.12   28.45
  -3   4   8  881.46   31.84
   3  -4  -7   34.49    3.89
   3  -4  -7   35.48    2.69
   3  -4  -7   36.71    3.42
  -3   4   7   35.35    2.97
  -3   4   7   36.93    3.65
   3  -4  -6    4.20    2.16
   3  -4  -6    2.92    1.38
   3  -4  -6    3.15    2.25
  -3   4   6    5.99    1.52
  -3   4   6    3.90    1.96
  -3   4   6    3.85    2.23
   3  -4  -5   33.01    3.17
   3  -4  -5   35.77    3.84
  -3   4   5   33.68    3.45
  -3   4   5   34.83    2.81
  -3   4   5   34.51    3.35
   3  -4  -4  708.35   24.60
   3  -4  -4  739.93   26.93
  -3   4   4  715.24   24.92
  -3   4   4  730.31   26.11
  -3   4   4  740.59   26.06
   3  -4  -3 1730.70   62.86
   3  -4  -3 1829.73   67.83
   3  -4  -3 1895.23   67.39
  -3   4   3 1805.75   65.89
  -3   4   3 1794.87   64.15
  -3   4   3 1828.43   67.38
  -3   4   3 1829.89   66.72
   3  -4  -2  303.53    9.97
   3  -4  -2  312.44   12.12
   3  -4  -2  328.83   10.88
  -3   4   2  306.16   10.53
  -3   4   2  314.27   10.04
  -3   4   2  327.56   11.14
  -3   4   2  300.74   11.21
  -3   4   2  302.18   11.44
  -3   4   2  309.46   11.06
   3  -4  -1  469.36   16.94
   3  -4  -1  493.80   16.52
  -3   4   1  463.65   15.90
  -3   4   1  453.04   16.21
  -3   4   1  454.34   15.59
  -3   4   1  457.32   16.14
  -3   4   1  504.17   16.48
   3  -4   0    1.77    1.67
   3  -4   0    1.15    1.48
  -3   4   0    0.01    1.59
  -3   4   0    1.93    1.72
  -3   4   0    1.42    1.32
  -3   4  -1  124.60    5.85
  -3   4  -1  123.20    5.98
  -3   4  -1  118.60    4.79
  -3   4  -1  126.42    5.20
  -3   4  -2   21.43    2.99
  -3   4  -2   19.97    3.01
  -3   4  -2   24.05    2.26
  -3   4  -2   45.21    3.11
  -3   4  -2   21.28    2.28
  -3   4  -3  174.92    7.35
  -3   4  -3  175.49    6.40
  -3   4  -3  181.84    6.87
  -3   4  -4   56.29    3.45
  -3   4  -4   26.21    3.25
  -3   4  -4   26.10    1.96
  -3   4  -4   32.40    2.60
  -3   4  -5   54.10    3.52
  -3   4  -5   55.35    3.94
  -3   4  -5   54.67    3.40
  -3   4  -6   19.48    2.23
  -3   4  -6   24.72    2.88
  -3   4  -6   21.37    2.42
  -3   4  -7  547.81   18.47
  -3   4  -7  541.14   19.46
  -3   4  -7  564.74   21.73
  -3   4  -8 1282.58   46.57
  -3   4  -9  117.83    5.45
  -3   4  -9  116.42    4.96
  -3   4 -10  150.86    5.91
   3  -3 -11   57.39    3.45
   3  -3 -11   56.93    4.04
  -3   3  11   56.63    4.25
   3  -3 -10  193.69    7.98
   3  -3 -10  191.98    8.81
  -3   3  10  202.01    9.01
   3  -3  -9   89.55    4.93
   3  -3  -9   92.61    4.48
   3  -3  -9   91.40    5.78
  -3   3   9   89.56    5.94
   3  -3  -8  139.74    6.35
   3  -3  -8  146.54    7.63
   3  -3  -8  147.51    6.71
  -3   3   8  172.35    8.28
   3  -3  -7   81.43    4.84
   3  -3  -7   80.03    5.35
   3  -3  -7   79.50    4.20
  -3   3   7   78.27    3.87
  -3   3   7   82.84    5.61
   3  -3  -6   48.58    3.93
   3  -3  -6   46.25    4.09
   3  -3  -6   46.18    2.95
  -3   3   6   44.79    3.12
  -3   3   6   62.61    4.49
   3  -3  -5  152.02    6.47
   3  -3  -5  111.51    4.52
   3  -3  -5  116.34    6.15
  -3   3   5  116.01    4.56
  -3   3   5  117.72    5.45
  -3   3   5  120.88    6.20
   3  -3  -4   18.85    1.86
   3  -3  -4   15.68    1.50
   3  -3  -4   16.16    2.41
   3  -3  -4   13.64    2.94
  -3   3   4   21.42    1.99
  -3   3   4   17.20    2.56
  -3   3   4   15.94    4.65
   3  -3  -3 1872.37   66.18
   3  -3  -3 1736.55   62.29
   3  -3  -3 1934.91   69.50
   3  -3  -3 1884.93   67.90
   3  -3  -3 1819.20   66.74
   3  -3  -3 1799.52   62.95
  -3   3   3 1835.08   66.46
  -3   3   3 1756.67   61.69
  -3   3   3 1739.72   62.19
  -3   3   3 1798.90   65.15
  -3   3   3 1859.85   67.57
  -3   3   3 1941.67   69.27
   3  -3  -2  401.65   13.28
   3  -3  -2  375.33   12.16
   3  -3  -2  382.62   13.45
   3  -3  -2  381.02   13.47
   3  -3  -2  361.92   13.28
   3  -3  -2  380.61   12.10
  -3   3   2  354.41   12.69
  -3   3   2  375.17   12.09
  -3   3   2  363.52   11.48
  -3   3   2  352.78   12.12
  -3   3   2  367.92   13.14
  -3   3   2  399.86   13.48
   3  -3  -1   64.22    2.61
   3  -3  -1   68.75    4.09
   3  -3  -1   65.52    4.11
   3  -3  -1   70.77    4.13
   3  -3  -1   70.19    3.39
  -3   3   1   63.80    3.47
  -3   3   1   69.27    2.55
  -3   3   1   63.11    3.68
  -3   3   1   64.27    3.86
  -3   3   1   67.21    3.97
   3  -3   0  499.20   16.79
   3  -3   0  704.96   22.78
   3  -3   0  528.57   17.65
   3  -3   0  484.50   16.79
   3  -3   0  510.02   17.04
  -3   3   0  472.16   16.09
  -3   3   0  477.28   16.32
  -3   3   0  512.45   15.06
  -3   3   0  673.85   22.17
   3  -3   1 1338.05   45.85
   3  -3   1 1225.74   41.72
   3  -3   1 1399.48   47.72
   3  -3   1 1204.71   41.60
   3  -3   1 1283.32   44.26
  -3   3  -1 1227.91   42.57
  -3   3  -1 1226.61   42.75
  -3   3  -1 1201.81   40.98
  -3   3  -1 1310.74   45.59
   3  -3   2  477.18   15.20
   3  -3   2  490.66   16.64
   3  -3   2  492.85   19.21
   3  -3   2  487.59   16.87
  -3   3  -2  445.84   15.63
  -3   3  -2  467.27   16.26
  -3   3  -2  453.41   15.92
  -3   3  -2  444.02   14.24
   3  -3   3 4301.36  169.39
   3  -3   3 4076.28  160.18
   3  -3   3 4068.14  160.51
  -3   3  -3 3812.60  150.69
  -3   3  -3 3920.43  154.51
  -3   3  -3 3727.35  145.15
  -3   3  -3 3924.31  151.65
  -3   3  -3 3964.73  156.74
  -3   3  -4 1883.63   67.70
  -3   3  -4 1896.87   68.54
  -3   3  -4 1693.49   59.16
  -3   3  -4 1900.33   68.64
  -3   3  -5  259.34    9.77
  -3   3  -5  262.01    9.96
  -3   3  -6    0.04    0.69
  -3   3  -6   -0.09    0.95
  -3   3  -7  232.40    9.21
  -3   3  -7  234.28    9.51
  -3   3  -8  866.86   30.79
  -3   3  -8  868.22   31.51
  -3   3  -9  451.09   17.02
   3  -3  10  101.55    4.45
  -3   3 -10  109.84    5.73
  -3   3 -11   62.76    4.05
  -3   3 -12  171.63    6.30
   3  -2 -11   16.39    2.60
   3  -2 -11   18.00    2.63
  -3   2  11   15.76    3.09
   3  -2 -10   17.22    2.74
   3  -2 -10   17.41    3.12
  -3   2  10   17.13    3.44
   3  -2  -9   10.06    2.48
   3  -2  -9   11.45    2.00
   3  -2  -9   10.40    2.92
  -3   2   9   10.45    3.27
   3  -2  -8   64.50    4.05
   3  -2  -8   39.20    4.55
   3  -2  -8   59.22    5.89
  -3   2   8   65.21    5.20
   3  -2  -7  143.17    6.65
   3  -2  -7  138.61    7.05
   3  -2  -7  140.12    6.23
  -3   2   7  145.71    7.58
   3  -2  -6  180.77    7.95
   3  -2  -6  177.34    7.95
   3  -2  -6  177.32    6.95
  -3   2   6  180.76    6.62
  -3   2   6  188.78    8.53
   3  -2  -5 1039.89   37.28
   3  -2  -5 1007.17   35.76
   3  -2  -5 1084.11   36.83
   3  -2  -5 1016.71   34.88
  -3   2   5 1080.85   36.17
  -3   2   5 1033.19   35.40
  -3   2   5 1089.66   38.75
   3  -2  -4  119.85    4.17
   3  -2  -4  112.00    5.39
   3  -2  -4  119.59    4.99
   3  -2  -4  116.41    5.40
   3  -2  -4  118.07    4.37
   3  -2  -4  111.61    5.78
  -3   2   4  125.43    5.98
  -3   2   4  116.94    4.12
  -3   2   4  120.75    5.23
  -3   2   4  167.38    6.13
  -3   2   4  118.84    6.06
  -3   2   4  107.79    3.91
   3  -2  -3  753.57   25.37
   3  -2  -3  822.15   26.16
   3  -2  -3  810.95   26.89
   3  -2  -3  788.11   26.70
   3  -2  -3  726.20   23.09
   3  -2  -3  757.91   26.44
   3  -2  -3  812.86   25.41
  -3   2   3  787.77   26.47
  -3   2   3  808.52   25.16
  -3   2   3  757.56   23.84
  -3   2   3  806.60   26.41
  -3   2   3  755.64   24.34
  -3   2   3  771.80   26.85
  -3   2   3  824.65   27.92
   3  -2  -2  563.09   17.49
   3  -2  -2  590.03   19.53
   3  -2  -2  581.80   18.22
   3  -2  -2  543.64   17.62
   3  -2  -2  580.23   19.48
   3  -2  -2  532.56   15.80
   3  -2  -2  544.12   18.83
  -3   2   2  538.80   16.97
  -3   2   2  560.34   17.69
  -3   2   2  611.60   20.31
  -3   2   2  551.80   18.54
  -3   2   2  578.70   18.17
  -3   2   2  555.97   19.23
   3  -2  -1    4.66    1.38
   3  -2  -1    4.95    1.17
   3  -2  -1    5.08    1.43
   3  -2  -1    6.02    2.29
   3  -2  -1    5.36    1.96
  -3   2   1    5.54    1.06
  -3   2   1    5.13    1.45
  -3   2   1    4.25    1.86
  -3   2   1    0.01    1.48
  -3   2   1    5.70    2.14
   3  -2   0 2485.64   90.27
   3  -2   0 2406.30   85.39
   3  -2   0 2574.20   92.89
   3  -2   0 2566.48   94.18
   3  -2   0 2394.79   87.65
  -3   2   0 2487.61   90.30
  -3   2   0 2486.88   87.49
  -3   2   0 2451.69   89.02
  -3   2   0 2417.28   88.10
  -3   2   0 3007.12  109.61
   3  -2   1 2514.77   92.40
   3  -2   1 2608.18   94.96
   3  -2   1 2620.40   96.57
   3  -2   1 2470.11   89.96
  -3   2  -1 2498.35   91.55
  -3   2  -1 2583.41   94.49
  -3   2  -1 2546.51   92.35
  -3   2  -1 2519.01   87.49
  -3   2  -1 3008.41  110.31
   3  -2   2 1405.43   48.47
   3  -2   2 1435.52   49.01
   3  -2   2 1427.71   49.61
   3  -2   2 1278.16   42.92
  -3   2  -2 1349.48   46.56
  -3   2  -2 1369.37   47.13
  -3   2  -2 1339.42   44.93
  -3   2  -2 1357.06   47.05
   3  -2   3   87.94    4.58
   3  -2   3   87.04    4.49
   3  -2   3   79.37    2.93
  -3   2  -3   81.75    4.26
  -3   2  -3   86.51    4.53
  -3   2  -3   80.78    3.07
  -3   2  -3   82.06    4.47
   3  -2   4  124.31    5.88
   3  -2   4  115.74    3.76
   3  -2   4  122.95    5.61
  -3   2  -4  125.15    3.72
  -3   2  -4  115.54    4.87
  -3   2  -4  116.46    5.46
  -3   2  -4  117.38    5.48
   3  -2   5  501.46   20.10
   3  -2   5  483.12   16.87
  -3   2  -5  474.08   14.47
  -3   2  -5  453.20   15.03
  -3   2  -5  458.94   16.16
  -3   2  -6   29.11    1.80
  -3   2  -6   28.64    2.04
  -3   2  -6   30.65    3.03
  -3   2  -6   27.57    3.18
  -3   2  -7  380.64   12.61
  -3   2  -7  395.91   14.82
  -3   2  -8  334.73   13.00
  -3   2  -8  342.66   12.86
  -3   2  -8  351.65   13.83
  -3   2  -9  143.68    5.93
  -3   2  -9  144.43    6.75
  -3   2  -9  152.14    7.77
   3  -2  10  761.26   26.76
  -3   2 -10  821.24   30.44
  -3   2 -10  777.98   27.09
   3  -2  11   12.73    1.72
  -3   2 -11   11.32    1.83
  -3   2 -11   12.49    2.96
  -3   2 -12   -0.01    0.69
  -3   2 -12    0.19    1.24
   3  -1 -12    7.50    1.92
  -3   1  12    7.89    2.17
   3  -1 -11   84.69    3.50
   3  -1 -11   60.29    4.23
   3  -1 -11   58.39    3.74
  -3   1  11   61.93    4.72
   3  -1 -10  117.25    6.18
   3  -1 -10  119.92    5.01
   3  -1 -10  116.72    5.97
  -3   1  10  121.26    6.81
   3  -1  -9    1.46    1.77
   3  -1  -9   -0.02    2.16
   3  -1  -9    0.02    1.16
   3  -1  -9    1.52    1.80
  -3   1   9    1.36    2.07
   3  -1  -8  150.14    7.12
   3  -1  -8  154.10    6.95
   3  -1  -8  151.94    7.61
   3  -1  -8  150.50    6.07
  -3   1   8  161.45    8.19
   3  -1  -7  279.40   10.83
   3  -1  -7  292.39   11.56
   3  -1  -7  292.29   10.22
   3  -1  -7  286.03   11.73
  -3   1   7  312.47   12.60
   3  -1  -6  268.23   10.60
   3  -1  -6  276.50    9.36
   3  -1  -6  268.11   10.60
   3  -1  -6  282.92    9.12
   3  -1  -6  257.81    9.55
  -3   1   6  275.23    9.02
  -3   1   6  278.88   11.17
   3  -1  -5   83.67    5.03
   3  -1  -5   85.06    3.44
   3  -1  -5   92.56    3.67
   3  -1  -5  100.08    4.80
   3  -1  -5   82.78    3.90
   3  -1  -5   97.20    5.13
  -3   1   5   87.62    3.25
  -3   1   5   87.31    3.69
  -3   1   5  100.02    5.43
  -3   1   5   88.84    3.73
   3  -1  -4  140.22    6.69
   3  -1  -4  131.68    6.02
   3  -1  -4  129.77    4.41
   3  -1  -4  142.60    5.94
   3  -1  -4  136.10    6.38
   3  -1  -4  129.54    4.87
  -3   1   4  137.16    5.75
  -3   1   4  131.82    6.29
  -3   1   4  128.84    4.17
  -3   1   4  149.76    5.43
  -3   1   4  145.56    6.69
  -3   1   4  133.31    4.61
   3  -1  -3   10.53    0.95
   3  -1  -3   12.24    0.95
   3  -1  -3   12.85    2.20
   3  -1  -3   10.97    2.28
   3  -1  -3    9.75    1.05
   3  -1  -3   11.57    1.72
   3  -1  -3    9.95    1.24
   3  -1  -3   10.59    2.38
  -3   1   3   10.64    1.39
  -3   1   3   10.41    1.93
  -3   1   3    9.33    1.86
  -3   1   3   15.55    2.53
  -3   1   3   10.08    0.91
  -3   1   3   13.74    2.57
  -3   1   3   10.80    1.15
   3  -1  -2  187.51    6.67
   3  -1  -2  176.96    5.37
   3  -1  -2  161.94    6.16
   3  -1  -2  165.43    6.71
   3  -1  -2  156.86    4.77
   3  -1  -2  158.07    6.70
  -3   1   2  171.63    4.80
  -3   1   2  160.50    5.30
  -3   1   2  167.37    6.03
  -3   1   2  159.02    4.96
  -3   1   2  165.27    6.39
  -3   1   2  161.74    6.96
  -3   1   2  172.66    7.25
  -3   1   2  167.37    4.87
   3  -1  -1  170.30    5.84
   3  -1  -1  161.53    5.86
   3  -1  -1  168.88    8.71
   3  -1  -1  176.87    7.33
   3  -1  -1  173.32    5.49
   3  -1  -1  160.66    6.56
  -3   1   1  163.40    4.32
  -3   1   1  168.44    4.52
  -3   1   1  157.98    5.74
  -3   1   1  169.95    5.75
  -3   1   1  159.25    5.22
  -3   1   1  158.75    6.37
  -3   1   1  163.68    7.03
  -3   1   1  164.57    4.58
   3  -1   0 1849.42   63.62
   3  -1   0 1747.10   59.18
   3  -1   0 1809.52   61.48
   3  -1   0 1823.53   63.37
   3  -1   0 1827.84   64.23
   3  -1   0 1744.18   60.45
  -3   1   0 1802.73   58.82
  -3   1   0 1809.91   62.43
  -3   1   0 1778.21   61.66
  -3   1   0 1770.02   60.28
  -3   1   0 1780.25   59.74
  -3   1   0 1685.28   59.58
  -3   1   0 1798.26   58.40
   3  -1   1 1552.05   52.71
   3  -1   1 1549.51   51.87
   3  -1   1 1555.03   53.59
   3  -1   1 1457.14   48.77
  -3   1  -1 1444.00   45.81
  -3   1  -1 1440.11   46.55
  -3   1  -1 1525.92   48.22
  -3   1  -1 1451.42   49.61
  -3   1  -1 1545.68   51.90
  -3   1  -1 1481.13   50.13
  -3   1  -1 1426.37   49.54
   3  -1   2  444.41   14.85
   3  -1   2  463.11   14.71
   3  -1   2  469.22   15.99
  -3   1  -2  432.61   12.30
  -3   1  -2  452.52   12.84
  -3   1  -2  431.60   14.40
  -3   1  -2  449.62   12.40
  -3   1  -2  434.30   14.19
  -3   1  -2  435.10   13.83
  -3   1  -2  431.77   17.48
   3  -1   3  368.52   10.67
   3  -1   3  360.01   11.99
   3  -1   3  370.04   12.72
   3  -1   3  336.06   10.20
   3  -1   3  346.87   10.84
  -3   1  -3  326.77    8.36
  -3   1  -3  349.30   10.16
  -3   1  -3  353.35   11.80
  -3   1  -3  358.56    9.08
  -3   1  -3  354.38   11.90
  -3   1  -3  349.03   12.21
   3  -1   4  359.55   10.87
   3  -1   4  363.24   12.41
   3  -1   4  364.57   12.75
   3  -1   4  361.45   10.99
  -3   1  -4  356.10   11.74
  -3   1  -4  355.97   14.39
  -3   1  -4  354.68   12.38
  -3   1  -4  348.49   10.60
   3  -1   5    0.43    1.30
   3  -1   5    0.84    1.38
   3  -1   5   -0.03    1.30
  -3   1  -5    0.55    0.89
  -3   1  -5   -0.13    1.29
  -3   1  -5   -0.12    1.36
   3  -1   6  194.65    7.82
   3  -1   6  190.11    6.48
   3  -1   6  189.35   10.31
  -3   1  -6  187.37    6.58
  -3   1  -6  196.93    7.84
  -3   1  -6  187.47    7.87
  -3   1  -7   75.26    3.66
  -3   1  -7   34.87    3.49
  -3   1  -7   37.39    3.82
  -3   1  -8  272.64   10.12
  -3   1  -8  289.17   11.07
  -3   1  -8  290.98   11.86
  -3   1  -9  223.61    8.89
  -3   1  -9  228.72    9.31
  -3   1  -9  238.10   10.56
   3  -1  10  151.38    6.71
  -3   1 -10  145.28    6.69
  -3   1 -10  162.25    8.23
   3  -1  11   17.29    2.17
  -3   1 -11   15.57    2.50
  -3   1 -11   -0.01    3.06
  -3   1 -12   17.86    2.51
  -3   1 -12   19.56    3.21
  -3   1 -13   43.00    2.70
  -3   1 -13   46.08    3.65
   3   0 -12   10.29    2.15
  -3   0  12   10.06    1.92
   3   0 -11   36.22    3.61
   3   0 -11   36.77    2.58
   3   0 -11   42.14    3.00
  -3   0  11   39.24    3.54
   3   0 -10  277.86   10.49
   3   0 -10  264.71   13.57
   3   0 -10  262.48   10.03
  -3   0  10  273.22   11.24
   3   0  -9    0.05    1.29
   3   0  -9    1.29    1.82
   3   0  -9   -0.03    1.53
   3   0  -9    1.50    1.60
  -3   0   9    1.29    1.93
   3   0  -8   37.69    3.90
   3   0  -8   39.31    3.30
   3   0  -8   38.97    3.80
  -3   0   8   40.07    4.11
   3   0  -7  218.59    9.21
   3   0  -7  239.40    9.92
   3   0  -7  225.12    8.79
   3   0  -7  219.84    9.46
  -3   0   7  231.57    9.89
   3   0  -6   60.63    3.88
   3   0  -6   62.25    4.34
   3   0  -6   64.12    3.55
   3   0  -6   60.58    4.28
  -3   0   6   63.76    4.34
   3   0  -5   78.16    3.98
   3   0  -5   89.67    7.14
   3   0  -5   76.57    3.67
   3   0  -5   76.90    4.59
   3   0  -5   72.89    3.01
   3   0  -5   79.27    2.97
   3   0  -5   86.61    4.42
  -3   0   5   80.43    4.63
  -3   0   5   79.34    3.44
  -3   0   5   80.47    4.59
  -3   0   5   78.83    3.64
   3   0  -4  739.02   25.84
   3   0  -4  752.36   24.83
   3   0  -4  756.36   24.78
   3   0  -4  759.10   26.12
   3   0  -4  785.49   24.97
  -3   0   4  799.40   25.55
  -3   0   4  784.05   25.20
  -3   0   4  805.31   27.73
  -3   0   4  761.41   26.12
  -3   0   4  804.10   25.78
  -3   0   4  802.81   27.15
   3   0  -3 1896.46   68.44
   3   0  -3 1914.81   66.71
   3   0  -3 2041.61   69.53
   3   0  -3 1910.37   68.47
   3   0  -3 1904.89   66.47
   3   0  -3 1939.31   66.40
   3   0  -3 1977.08   68.87
  -3   0   3 1966.45   69.85
  -3   0   3 2019.29   72.47
  -3   0   3 1930.74   69.21
  -3   0   3 2047.67   70.38
  -3   0   3 1966.92   68.68
  -3   0   3 1940.95   67.26
   3   0  -2   11.22    2.37
   3   0  -2    9.87    1.28
   3   0  -2   10.57    1.24
   3   0  -2   12.06    1.51
   3   0  -2   12.73    0.72
   3   0  -2   19.49    2.34
   3   0  -2   14.66    1.85
   3   0  -2   10.55    1.44
  -3   0   2   10.26    1.28
  -3   0   2   19.25    2.15
  -3   0   2   10.80    1.93
  -3   0   2   12.15    2.33
  -3   0   2   10.72    2.30
  -3   0   2   10.32    1.08
   3   0  -1 1661.11   57.53
   3   0  -1 1698.45   57.07
   3   0  -1 1541.60   52.02
   3   0  -1 1703.97   58.46
   3   0  -1 1665.16   54.43
   3   0  -1 1723.07   58.86
   3   0  -1 1670.67   58.00
   3   0  -1 1694.96   57.72
  -3   0   1 1665.45   55.19
  -3   0   1 1679.96   57.64
  -3   0   1 1743.59   59.85
  -3   0   1 1726.07   56.03
  -3   0   1 1586.08   55.35
  -3   0   1 1731.14   58.95
   3   0   0 3134.62  115.80
   3   0   0 3212.85  118.10
   3   0   0 3336.66  120.54
   3   0   0 3325.44  125.49
   3   0   0 3072.62  114.68
   3   0   0 3225.69  119.44
   3   0   0 3272.18  120.05
  -3   0   0 3231.87  117.05
  -3   0   0 3313.12  121.19
  -3   0   0 3244.39  120.09
  -3   0   0 3210.17  112.98
  -3   0   0 3125.86  116.41
  -3   0   0 2858.74  104.77
   3   0   1   78.65    4.33
   3   0   1   82.30    3.26
   3   0   1   81.31    4.01
   3   0   1   96.57    3.35
   3   0   1   85.76    4.04
   3   0   1   89.89    4.08
  -3   0  -1   78.10    1.60
  -3   0  -1   86.99    3.04
  -3   0  -1   82.72    3.02
  -3   0  -1   81.31    3.21
  -3   0  -1   77.37    1.53
  -3   0  -1   81.28    4.08
  -3   0  -1   84.19    3.24
   3   0   2   56.45    2.10
   3   0   2   58.21    3.24
   3   0   2   60.70    2.93
   3   0   2   61.36    5.24
  -3   0  -2   64.90    2.78
  -3   0  -2   59.82    2.50
  -3   0  -2   56.95    2.15
  -3   0  -2   57.96    3.00
  -3   0  -2   57.08    5.35
   3   0   3    2.38    0.41
   3   0   3    2.90    1.21
   3   0   3    0.12    1.30
   3   0   3    4.14    1.52
   3   0   3    0.02    1.08
  -3   0  -3    0.00    1.09
  -3   0  -3   -0.00    0.98
  -3   0  -3    4.44    1.44
  -3   0  -3    3.35    1.57
   3   0   4 3224.76  117.53
   3   0   4 3103.65  114.73
   3   0   4 2731.45  101.05
   3   0   4 3073.92  114.15
  -3   0  -4 2824.28  104.50
  -3   0  -4 2697.37   97.10
  -3   0  -4 2959.99  102.70
  -3   0  -4 3022.61  107.89
  -3   0  -4 3235.82  112.24
  -3   0  -4 3137.40  116.19
  -3   0  -4 3118.30  115.96
   3   0   5  168.28    6.04
   3   0   5  177.89    6.99
   3   0   5  170.23    5.96
   3   0   5  170.03    6.70
   3   0   5  170.40    6.20
  -3   0  -5  168.64    6.14
  -3   0  -5  175.31    6.89
  -3   0  -5  173.82    6.95
   3   0   6  975.06   33.44
   3   0   6  979.93   32.10
   3   0   6  966.80   33.11
   3   0   6  927.50   31.38
  -3   0  -6  940.17   31.98
  -3   0  -6 1002.34   34.14
  -3   0  -6  968.08   33.40
  -3   0  -7   98.69    4.78
  -3   0  -7   98.58    5.13
  -3   0  -7  100.81    5.30
  -3   0  -8   78.78    4.60
  -3   0  -8   87.66    5.04
  -3   0  -8   80.13    5.28
   3   0   9   -0.18    2.00
  -3   0  -9    5.09    2.03
  -3   0  -9    0.01    2.38
   3   0  10   26.24    3.22
  -3   0 -10   26.68    3.45
  -3   0 -10   25.48    4.01
   3   0  11  684.35   24.27
  -3   0 -11  684.74   25.52
   3   0  12  164.07    6.51
  -3   0 -12  161.73    7.56
  -3   0 -12  166.67    8.18
  -3   0 -13   28.48    3.01
  -3   0 -13   30.57    3.43
   3   1 -11   17.03    2.57
   3   1 -11   17.31    2.92
  -3  -1  11   15.04    2.24
   3   1 -10   19.84    3.28
   3   1 -10   17.88    2.07
  -3  -1  10   19.54    2.67
   3   1  -9   47.14    3.34
   3   1  -9   44.86    4.42
   3   1  -9   45.36    3.38
  -3  -1   9   47.42    3.78
   3   1  -8  198.18    9.05
   3   1  -8  224.14    9.66
   3   1  -8  189.81    8.11
   3   1  -8  188.54    8.15
  -3  -1   8  197.97    8.52
   3   1  -7  420.51   15.87
   3   1  -7  420.56   15.73
   3   1  -7  404.42   15.37
   3   1  -7  413.61   15.28
  -3  -1   7  413.01   15.35
   3   1  -6  717.85   25.50
   3   1  -6  718.55   25.72
   3   1  -6  720.22   25.41
   3   1  -6  717.33   25.39
  -3  -1   6  721.51   25.26
   3   1  -5  264.58    9.89
   3   1  -5  261.71   10.28
   3   1  -5  267.37    9.93
   3   1  -5  257.41    9.98
  -3  -1   5  261.57    9.56
  -3  -1   5  274.92    9.65
  -3  -1   5  276.68    9.77
   3   1  -4 1642.91   57.85
   3   1  -4 1613.99   57.97
   3   1  -4 1634.89   57.71
   3   1  -4 1546.21   53.30
   3   1  -4 1595.67   56.95
   3   1  -4 1615.44   55.07
  -3  -1   4 1714.93   59.67
  -3  -1   4 1755.11   61.80
  -3  -1   4 1730.42   61.49
  -3  -1   4 1602.11   56.49
  -3  -1   4 1700.44   58.80
   3   1  -3 1852.43   64.88
   3   1  -3 1850.10   66.27
   3   1  -3 1898.75   64.41
   3   1  -3 1796.63   63.58
   3   1  -3 1832.90   65.32
   3   1  -3 1841.60   63.95
   3   1  -3 1790.37   61.71
   3   1  -3 1836.41   62.73
  -3  -1   3 1861.36   64.96
  -3  -1   3 1978.38   69.84
  -3  -1   3 1948.24   68.92
  -3  -1   3 1895.81   67.77
  -3  -1   3 1746.03   61.65
   3   1  -2   44.40    3.37
   3   1  -2   42.76    2.08
   3   1  -2   42.50    2.45
   3   1  -2   44.16    3.38
   3   1  -2   44.37    2.40
   3   1  -2   44.75    2.50
   3   1  -2   44.79    2.99
   3   1  -2   43.45    2.73
  -3  -1   2   46.30    2.74
  -3  -1   2   44.47    2.26
  -3  -1   2   45.72    3.39
  -3  -1   2   49.30    3.36
  -3  -1   2   42.99    2.73
   3   1  -1 1777.63   64.18
   3   1  -1 1693.55   58.82
   3   1  -1 1736.33   58.38
   3   1  -1 1773.39   61.58
   3   1  -1 1818.22   62.79
   3   1  -1 1749.65   60.18
   3   1  -1 1747.70   55.58
   3   1  -1 1850.69   63.19
  -3  -1   1 1814.50   61.94
  -3  -1   1 1724.05   57.72
  -3  -1   1 1796.38   62.14
  -3  -1   1 1780.37   60.85
  -3  -1   1 1835.57   63.36
   3   1   0   68.72    3.31
   3   1   0   70.96    3.58
   3   1   0   69.78    3.68
   3   1   0   68.13    3.77
   3   1   0   69.96    2.12
   3   1   0   77.50    3.27
   3   1   0   79.85    3.83
  -3  -1   0   87.73    3.57
  -3  -1   0   73.20    3.49
  -3  -1   0   67.39    2.30
  -3  -1   0   82.90    3.52
  -3  -1   0   74.22    3.33
   3   1   1  145.33    4.76
   3   1   1  148.41    5.46
   3   1   1  148.84    5.93
   3   1   1  145.15    5.14
   3   1   1  152.21    5.99
   3   1   1  160.91    5.39
  -3  -1  -1  155.61    5.43
  -3  -1  -1  150.88    6.71
  -3  -1  -1  150.22    4.74
  -3  -1  -1  148.03    5.14
  -3  -1  -1  144.67    4.01
   3   1   2  206.77    5.91
   3   1   2  209.11    6.91
   3   1   2  204.83    7.42
   3   1   2  202.07    6.37
   3   1   2  218.13    7.06
  -3  -1  -2  202.82    5.62
  -3  -1  -2  210.50    6.70
  -3  -1  -2  216.06    6.80
  -3  -1  -2  199.31    5.66
  -3  -1  -2  244.36    7.87
  -3  -1  -2  205.33    6.86
  -3  -1  -2  201.73    5.46
  -3  -1  -2  213.58    7.52
   3   1   3  251.37    7.94
   3   1   3  255.54    8.29
   3   1   3  260.38    8.50
   3   1   3  258.87    8.74
   3   1   3  247.28    6.35
  -3  -1  -3  265.86    9.20
  -3  -1  -3  263.71    8.83
  -3  -1  -3  247.91    6.77
  -3  -1  -3  257.40    7.84
  -3  -1  -3  252.78    8.40
  -3  -1  -3  246.26    8.22
  -3  -1  -3  241.34    6.71
   3   1   4  962.15   31.21
   3   1   4  937.85   30.76
   3   1   4  953.67   31.12
   3   1   4  956.58   31.72
  -3  -1  -4  928.40   29.57
  -3  -1  -4  937.80   28.73
  -3  -1  -4  938.53   29.56
  -3  -1  -4  913.15   27.97
  -3  -1  -4  961.34   32.18
  -3  -1  -4 1002.77   33.10
  -3  -1  -4  954.99   31.38
   3   1   5  130.41    4.65
   3   1   5  126.94    5.41
   3   1   5  125.40    4.71
   3   1   5  126.41    5.06
   3   1   5  128.68    5.57
  -3  -1  -5  132.63    5.71
  -3  -1  -5  126.94    4.23
  -3  -1  -5  122.55    3.82
  -3  -1  -5  129.31    3.94
  -3  -1  -5  130.85    4.13
  -3  -1  -5  128.08    5.68
  -3  -1  -5  133.88    5.40
   3   1   6 1256.07   43.41
   3   1   6 1221.13   41.31
   3   1   6 1231.96   41.05
   3   1   6 1217.56   41.77
   3   1   6 1237.07   42.80
  -3  -1  -6 1226.59   42.89
  -3  -1  -6 1187.90   38.89
  -3  -1  -6 1206.81   39.25
  -3  -1  -6 1162.34   38.12
  -3  -1  -6 1297.93   44.85
  -3  -1  -6 1283.76   44.08
  -3  -1  -6 1205.91   39.58
  -3  -1  -7  105.36    5.38
  -3  -1  -7  104.80    5.37
  -3  -1  -7  105.69    5.13
   3   1   8  360.36   13.54
  -3  -1  -8  365.27   13.92
  -3  -1  -8  386.00   14.27
   3   1   9   87.79    5.57
  -3  -1  -9   90.30    5.89
  -3  -1  -9   95.37    5.90
   3   1  10  285.60   11.73
  -3  -1 -10  294.56   12.33
  -3  -1 -10  296.09   12.61
   3   1  11  794.11   31.28
  -3  -1 -11  788.54   29.75
  -3  -1 -11  784.19   29.12
   3   1  12    9.22    2.16
  -3  -1 -12   10.63    2.86
  -3  -1 -12    9.42    2.85
  -3  -1 -13  349.72   13.06
   3   2 -11   11.85    2.29
   3   2 -11    0.07    2.20
   3   2 -10   13.42    2.94
   3   2 -10   14.37    3.09
   3   2  -9  231.81    8.83
   3   2  -9  253.98   10.91
   3   2  -9  252.41    9.05
   3   2  -9  265.05   14.10
  -3  -2   9  263.96    9.51
   3   2  -8  132.29    7.30
   3   2  -8  135.25    7.35
   3   2  -8  134.26    5.81
   3   2  -8  132.38    6.34
  -3  -2   8  130.78    5.67
   3   2  -7 1537.71   57.73
   3   2  -7 1565.67   58.63
   3   2  -7 1512.54   55.51
   3   2  -7 1546.26   57.59
  -3  -2   7 1566.30   57.27
   3   2  -6  370.43   14.43
   3   2  -6  361.94   14.14
   3   2  -6  363.88   13.36
   3   2  -6  370.32   14.30
  -3  -2   6  378.62   13.18
   3   2  -5 2267.39   84.96
   3   2  -5 2227.53   83.13
   3   2  -5 2225.35   82.60
   3   2  -5 2230.32   83.65
  -3  -2   5 2188.80   80.48
   3   2  -4  132.21    4.32
   3   2  -4  132.31    6.23
   3   2  -4  126.59    5.64
   3   2  -4  124.12    5.60
   3   2  -4  126.28    8.24
   3   2  -4  130.38    4.07
  -3  -2   4  133.31    5.80
  -3  -2   4  135.47    5.46
  -3  -2   4  132.28    5.74
  -3  -2   4  129.45    4.81
  -3  -2   4  134.33    6.29
   3   2  -3  889.35   30.68
   3   2  -3  880.41   30.17
   3   2  -3  924.71   29.18
   3   2  -3  860.57   29.08
   3   2  -3  870.93   29.59
   3   2  -3  892.00   28.79
   3   2  -3  921.05   29.17
   3   2  -3  879.86   29.34
  -3  -2   3  919.49   30.80
  -3  -2   3  899.41   29.72
  -3  -2   3  929.93   31.33
  -3  -2   3  865.23   28.10
  -3  -2   3  912.61   31.17
   3   2  -2  936.92   31.64
   3   2  -2  935.25   31.67
   3   2  -2  921.82   29.41
   3   2  -2  899.88   29.75
   3   2  -2  912.74   30.72
   3   2  -2  912.65   29.12
   3   2  -2  901.56   29.32
   3   2  -2  892.49   29.14
  -3  -2   2  908.06   29.62
  -3  -2   2  961.17   32.09
  -3  -2   2  927.61   30.86
  -3  -2   2  897.32   29.57
  -3  -2   2  924.34   31.09
   3   2  -1 1514.76   52.23
   3   2  -1 1541.45   53.45
   3   2  -1 1515.14   51.02
   3   2  -1 1502.00   51.88
   3   2  -1 1487.56   51.90
   3   2  -1 1510.15   51.47
   3   2  -1 1500.79   51.34
   3   2  -1 1506.79   50.68
  -3  -2   1 1531.23   52.49
  -3  -2   1 1513.28   52.23
  -3  -2   1 1544.00   51.89
  -3  -2   1 1510.37   49.82
  -3  -2   1 1468.41   50.40
   3   2   0  873.04   28.81
   3   2   0  900.41   29.22
   3   2   0  890.26   28.87
   3   2   0  893.30   26.32
   3   2   0  884.94   29.35
   3   2   0  892.01   28.37
   3   2   0  983.01   28.91
   3   2   0  870.11   28.82
  -3  -2   0  896.74   29.56
  -3  -2   0  876.23   27.72
  -3  -2   0  879.51   29.16
  -3  -2   0  882.65   27.19
  -3  -2   0  881.43   28.51
  -3  -2   0  903.21   29.96
   3   2   1   35.30    2.85
   3   2   1   33.84    1.57
   3   2   1   35.94    2.87
   3   2   1   35.31    2.91
   3   2   1   35.40    1.44
   3   2   1   35.34    2.06
   3   2   1   34.32    2.74
   3   2   1   39.66    1.75
   3   2   1   35.62    2.98
   3   2   1   34.39    2.02
  -3  -2  -1   37.14    2.91
  -3  -2  -1   35.62    2.76
  -3  -2  -1   39.49    2.58
  -3  -2  -1   35.59    1.97
  -3  -2  -1   38.27    1.90
   3   2   2  247.08    8.84
   3   2   2  248.20    7.27
   3   2   2  259.90   10.98
   3   2   2  245.20    7.41
   3   2   2  254.10    8.91
   3   2   2  260.71    7.67
   3   2   2  248.70    8.98
   3   2   2  263.09    9.26
  -3  -2  -2  249.58    7.72
  -3  -2  -2  249.20    7.45
  -3  -2  -2  267.26    8.84
  -3  -2  -2  255.17    9.27
  -3  -2  -2  252.30    7.51
  -3  -2  -2  252.45    7.32
  -3  -2  -2  253.56    7.79
  -3  -2  -2  261.44    9.17
   3   2   3  597.97   19.36
   3   2   3  591.99   19.43
   3   2   3  578.47   18.07
   3   2   3  596.54   18.19
   3   2   3  595.26   19.57
  -3  -2  -3  578.94   17.77
  -3  -2  -3  585.57   18.56
  -3  -2  -3  586.66   17.72
  -3  -2  -3  627.13   20.64
  -3  -2  -3  589.01   18.76
  -3  -2  -3  560.78   16.01
  -3  -2  -3  584.18   17.86
  -3  -2  -3  604.58   20.27
   3   2   4 5537.60  223.13
   3   2   4 5219.00  209.96
   3   2   4 5246.42  210.13
   3   2   4 5539.03  223.05
  -3  -2  -4 5072.75  206.96
  -3  -2  -4 5051.59  205.57
  -3  -2  -4 5396.09  217.27
  -3  -2  -4 5323.26  213.97
  -3  -2  -4 5190.02  207.71
  -3  -2  -4 5492.95  219.12
  -3  -2  -4 4795.62  192.74
  -3  -2  -4 5577.74  224.46
   3   2   5  561.96   18.20
   3   2   5  553.97   18.31
   3   2   5  570.55   18.23
   3   2   5  537.52   17.18
   3   2   5  586.25   20.00
  -3  -2  -5  573.06   19.67
  -3  -2  -5  562.41   18.15
  -3  -2  -5  570.06   17.68
  -3  -2  -5  554.51   17.45
  -3  -2  -5  570.04   18.18
  -3  -2  -5  566.60   17.87
   3   2   6 2296.00   84.00
   3   2   6 2310.28   82.96
   3   2   6 2219.18   80.88
   3   2   6 2165.98   78.23
   3   2   6 2262.79   80.77
   3   2   6 2281.51   83.75
  -3  -2  -6 2254.46   83.27
  -3  -2  -6 2175.36   78.56
  -3  -2  -6 2138.53   76.91
  -3  -2  -6 2117.83   75.99
  -3  -2  -6 2157.84   77.53
  -3  -2  -6 2371.46   85.21
   3   2   7  287.52   10.93
   3   2   7  291.81    9.47
  -3  -2  -7  290.06   11.18
  -3  -2  -7  285.03    9.48
  -3  -2  -7  279.99    9.11
  -3  -2  -7  294.35   10.49
  -3  -2  -7  283.58    9.48
  -3  -2  -7  308.85   10.72
   3   2   8  249.62   10.18
  -3  -2  -8  246.50   10.43
  -3  -2  -8  227.28    8.00
  -3  -2  -8  254.85    9.56
   3   2   9   27.72    3.72
  -3  -2  -9   25.29    3.98
  -3  -2  -9   26.26    2.30
  -3  -2  -9   29.12    3.20
   3   2  10 1110.59   40.77
  -3  -2 -10 1086.20   40.45
  -3  -2 -10  989.52   36.11
   3   2  11   90.53    5.63
  -3  -2 -11   90.65    6.13
  -3  -2 -11   92.38    5.39
   3   2  12  589.29   20.99
  -3  -2 -12  585.96   21.94
  -3  -2 -12  594.76   21.27
   3   2  13   10.14    1.83
   3   2  13   12.31    2.23
  -3  -2 -13   10.57    2.66
   3   3 -11    3.59    1.77
   3   3 -11    0.07    1.72
   3   3 -10    0.17    1.72
   3   3 -10    0.08    1.67
   3   3 -10    0.56    0.79
   3   3  -9    0.95    1.82
   3   3  -9    0.09    1.75
   3   3  -9    0.08    1.16
   3   3  -8  387.98   15.43
   3   3  -8  395.89   14.72
   3   3  -7  436.00   17.20
   3   3  -7  428.88   16.91
   3   3  -7  430.31   16.29
   3   3  -7  417.71   14.74
   3   3  -6  548.91   20.64
   3   3  -6  526.47   20.11
   3   3  -6  519.80   19.93
   3   3  -6  527.46   18.52
   3   3  -5  877.61   31.79
   3   3  -5  897.95   32.47
   3   3  -5  898.80   32.46
   3   3  -5  858.03   29.99
   3   3  -4   70.96    4.63
   3   3  -4   69.44    4.63
   3   3  -4   70.78    4.67
   3   3  -4   68.68    3.97
   3   3  -3   78.57    4.69
   3   3  -3   77.33    3.01
   3   3  -3   76.80    2.70
   3   3  -3   77.34    4.56
   3   3  -3   79.61    4.43
   3   3  -3   77.34    4.10
   3   3  -3   75.41    2.88
   3   3  -3   77.17    3.33
  -3  -3   3   80.70    4.56
  -3  -3   3   81.27    4.04
  -3  -3   3   79.03    4.54
   3   3  -2  412.37   14.37
   3   3  -2  408.09   13.93
   3   3  -2  399.47   13.69
   3   3  -2  398.96   12.69
   3   3  -2  413.05   12.73
   3   3  -2  421.29   14.87
   3   3  -2  409.42   13.54
  -3  -3   2  428.68   14.90
  -3  -3   2  420.73   14.25
  -3  -3   2  425.56   14.04
  -3  -3   2  403.38   13.08
  -3  -3   2  412.39   14.20
   3   3  -1   17.12    2.78
   3   3  -1   19.49    2.39
   3   3  -1   16.81    2.38
   3   3  -1   18.87    2.26
   3   3  -1   18.23    1.84
   3   3  -1   17.21    1.61
   3   3  -1   17.90    2.23
  -3  -3   1   19.52    2.68
  -3  -3   1   19.47    2.52
  -3  -3   1   23.68    2.10
  -3  -3   1   17.28    2.18
  -3  -3   1   16.83    2.15
   3   3   0 1192.47   39.92
   3   3   0 1231.02   41.46
   3   3   0 1212.63   41.01
   3   3   0 1239.39   42.34
   3   3   0 1251.36   42.12
   3   3   0 1220.51   41.72
  -3  -3   0 1290.25   44.23
  -3  -3   0 1262.09   43.08
  -3  -3   0 1202.77   41.13
  -3  -3   0 1198.92   40.24
  -3  -3   0 1199.51   40.22
  -3  -3   0 1268.18   43.57
   3   3   1   88.88    4.81
   3   3   1   89.59    2.89
   3   3   1   86.38    3.51
   3   3   1   91.36    4.66
   3   3   1   87.42    4.33
   3   3   1   83.54    2.57
   3   3   1   89.85    3.98
   3   3   1   89.37    4.04
   3   3   1   89.20    4.56
  -3  -3  -1   90.86    4.67
  -3  -3  -1  114.75    5.69
  -3  -3  -1   85.56    4.54
  -3  -3  -1   89.72    3.78
  -3  -3  -1   88.48    3.46
   3   3   2  316.36   11.60
   3   3   2  414.77   12.62
   3   3   2  423.87   12.76
   3   3   2  424.55   14.28
   3   3   2  415.41   12.42
   3   3   2  416.99   13.48
   3   3   2  445.12   12.26
   3   3   2  417.11   14.12
   3   3   2  423.36   14.30
  -3  -3  -2  413.45   13.00
  -3  -3  -2  426.92   14.26
  -3  -3  -2  420.37   14.27
  -3  -3  -2  415.18   12.49
  -3  -3  -2  429.74   14.81
   3   3   3  380.55   12.15
   3   3   3  401.24   13.61
   3   3   3  381.19   13.02
   3   3   3  362.12   11.27
   3   3   3  395.61   11.25
   3   3   3  395.78   13.34
  -3  -3  -3  372.45   11.78
  -3  -3  -3  378.90   12.95
  -3  -3  -3  394.87   13.90
  -3  -3  -3  380.05   12.66
  -3  -3  -3  376.99   10.89
  -3  -3  -3  374.53   12.13
  -3  -3  -3  381.22   13.53
   3   3   4   67.49    3.81
   3   3   4   63.62    3.40
   3   3   4   64.80    3.04
   3   3   4   64.88    2.28
   3   3   4   65.86    3.46
  -3  -3  -4   67.66    4.30
  -3  -3  -4   65.40    2.89
  -3  -3  -4   66.67    4.26
  -3  -3  -4   67.02    3.74
  -3  -3  -4   64.38    3.37
  -3  -3  -4   64.11    3.48
  -3  -3  -4   64.76    3.17
   3   3   5   98.13    4.69
   3   3   5  100.28    4.59
   3   3   5   94.98    4.27
   3   3   5   95.66    3.28
   3   3   5   95.88    4.01
  -3  -3  -5  104.83    5.36
  -3  -3  -5   96.64    4.49
  -3  -3  -5   95.03    4.19
  -3  -3  -5  102.38    5.27
  -3  -3  -5   95.06    3.76
  -3  -3  -5   95.13    4.18
  -3  -3  -5   96.61    4.04
   3   3   6   18.83    2.70
   3   3   6   19.86    2.16
   3   3   6   19.67    1.67
  -3  -3  -6   19.63    2.91
  -3  -3  -6   19.03    2.17
  -3  -3  -6   17.22    1.99
  -3  -3  -6   22.86    1.83
  -3  -3  -6   18.80    1.92
  -3  -3  -6   18.10    1.96
  -3  -3  -6   19.11    1.61
   3   3   7  556.28   19.91
   3   3   7  556.65   19.93
  -3  -3  -7  531.97   18.18
  -3  -3  -7  557.28   18.75
  -3  -3  -7  549.29   19.92
  -3  -3  -7  569.92   18.74
   3   3   8  132.01    6.79
  -3  -3  -8  127.30    6.83
  -3  -3  -8  129.90    5.58
  -3  -3  -8  131.03    5.54
  -3  -3  -8  136.64    5.50
   3   3   9   21.48    3.55
  -3  -3  -9   18.03    3.65
  -3  -3  -9   20.43    2.31
  -3  -3  -9   18.08    2.07
  -3  -3  -9   19.63    2.34
   3   3  10  214.27    9.71
  -3  -3 -10  210.16    9.67
  -3  -3 -10  198.40    7.98
  -3  -3 -10  211.76    8.22
   3   3  11  177.33    8.32
  -3  -3 -11  178.09    8.58
  -3  -3 -11  165.45    6.63
  -3  -3 -11  181.59    7.20
   3   3  12    2.30    1.78
   3   3  12    0.09    1.29
  -3  -3 -12    1.68    2.01
   3   3  13  143.46    5.87
   3   3  13  142.24    5.26
  -3  -3 -13  144.36    9.20
   3   4 -10   41.43    3.78
   3   4 -10   43.49    3.60
   3   4  -9    9.62    2.86
   3   4  -9    9.56    2.74
   3   4  -9    9.50    1.81
   3   4  -8   62.02    4.11
   3   4  -8   61.81    4.90
   3   4  -8   66.30    5.14
   3   4  -7  177.59    8.90
   3   4  -7  180.57    8.21
   3   4  -7  175.21    8.56
   3   4  -6 1095.07   41.01
   3   4  -6 1112.39   41.10
   3   4  -6 1082.74   37.78
   3   4  -6 1086.16   40.25
   3   4  -5    4.38    2.58
   3   4  -5   11.02    2.43
   3   4  -5   -0.07    1.48
   3   4  -5    4.44    2.44
   3   4  -4  509.76   19.00
   3   4  -4  497.13   18.33
   3   4  -4  526.43   19.32
   3   4  -4  474.06   16.41
   3   4  -3    8.94    2.69
   3   4  -3   12.23    2.63
   3   4  -3    9.22    1.89
   3   4  -3    9.79    2.47
   3   4  -3    9.72    1.66
   3   4  -2   61.89    4.30
   3   4  -2   58.76    3.93
   3   4  -2   61.68    3.56
   3   4  -2   61.20    3.99
   3   4  -2   58.54    2.41
   3   4  -2   59.50    3.41
   3   4  -2   58.99    2.66
   3   4  -1  246.30    9.15
   3   4  -1  246.78    9.08
   3   4  -1  250.26    9.39
   3   4  -1  235.88    8.04
   3   4  -1  243.30    7.90
   3   4  -1  243.36    9.10
  -3  -4   1  253.53    9.86
  -3  -4   1  246.15    9.02
  -3  -4   1  249.88    9.05
  -3  -4   1  248.71    9.01
  -3  -4   1  257.66    9.78
   3   4   0   41.61    2.90
   3   4   0   41.30    3.21
   3   4   0   42.86    2.82
   3   4   0   43.38    3.17
   3   4   0   41.62    2.49
   3   4   0   40.28    3.27
  -3  -4   0   44.10    3.69
  -3  -4   0   41.56    3.32
  -3  -4   0   41.68    2.92
  -3  -4   0   41.02    2.73
  -3  -4   0   41.40    3.59
   3   4   1   28.85    2.23
   3   4   1   28.39    2.97
   3   4   1   28.05    2.75
   3   4   1   31.09    2.78
   3   4   1   30.72    3.07
  -3  -4  -1   67.59    5.99
  -3  -4  -1   33.63    3.08
  -3  -4  -1   28.33    2.70
  -3  -4  -1   28.91    3.08
  -3  -4  -1   29.02    2.49
  -3  -4  -1   29.83    2.08
  -3  -4  -1   27.87    3.18
   3   4   2   41.23    2.02
   3   4   2   39.75    3.18
   3   4   2   47.50    3.43
   3   4   2   38.49    2.10
   3   4   2   34.78    1.66
   3   4   2   39.72    3.38
  -3  -4  -2   38.95    3.63
  -3  -4  -2   39.20    3.38
  -3  -4  -2   38.20    3.25
  -3  -4  -2   40.58    3.18
  -3  -4  -2   40.78    4.15
  -3  -4  -2   36.61    1.98
  -3  -4  -2   37.29    2.91
  -3  -4  -2   40.59    3.52
   3   4   3  385.58   12.45
   3   4   3  391.98   13.76
   3   4   3  381.89   11.68
   3   4   3  374.57   12.69
   3   4   3  393.53   13.70
  -3  -4  -3  375.07   12.56
  -3  -4  -3  385.35   13.47
  -3  -4  -3  378.71   13.44
  -3  -4  -3  379.93   13.07
  -3  -4  -3  384.17   13.54
  -3  -4  -3  382.16   13.01
  -3  -4  -3  365.91   11.18
  -3  -4  -3  394.94   14.00
   3   4   4  115.22    4.81
   3   4   4  118.30    5.59
   3   4   4  106.16    4.20
   3   4   4  115.89    5.17
  -3  -4  -4  119.11    5.77
  -3  -4  -4  114.63    4.74
  -3  -4  -4  114.87    5.51
  -3  -4  -4  112.78    5.20
  -3  -4  -4  111.46    5.27
  -3  -4  -4  122.24    6.84
   3   4   5   -0.06    1.68
   3   4   5   -0.04    1.30
  -3  -4  -5    1.65    1.84
  -3  -4  -5    3.13    1.27
  -3  -4  -5    1.88    1.65
  -3  -4  -5    2.50    1.44
   3   4   6  175.09    7.58
   3   4   6  174.67    7.13
   3   4   6  168.96    6.18
  -3  -4  -6  210.77    8.35
  -3  -4  -6  172.94    7.28
  -3  -4  -6  165.65    8.36
   3   4   7   -0.33    1.76
   3   4   7   -0.08    1.26
  -3  -4  -7    1.76    1.77
  -3  -4  -7    0.11    1.29
  -3  -4  -7    2.40    1.50
   3   4   8    8.52    2.96
   3   4   8    8.09    1.77
  -3  -4  -8   16.36    2.35
  -3  -4  -8   10.43    2.11
  -3  -4  -8   10.44    2.89
   3   4   9    5.81    2.78
  -3  -4  -9    6.31    1.96
  -3  -4  -9    5.73    2.88
  -3  -4  -9    6.71    1.97
   3   4  10  117.92    6.67
  -3  -4 -10  114.11    6.43
  -3  -4 -10  106.73    5.19
  -3  -4 -10  112.26    5.21
   3   4  11   81.74    5.29
  -3  -4 -11   82.96    5.35
  -3  -4 -11   79.02    3.70
  -3  -4 -11   75.19    4.00
   3   4  12  238.89    9.56
  -3  -4 -12  237.51    9.64
  -3  -4 -12  206.27    7.30
   3   4  13    9.21    1.98
  -3  -4 -13    9.30    3.60
   3   5  -9    0.06    2.71
   3   5  -9    0.35    0.93
  -3  -5   9    1.17    1.62
   3   5  -8   24.00    3.41
   3   5  -8   23.03    3.36
   3   5  -8   22.50    2.67
   3   5  -7  123.33    6.79
   3   5  -7  122.84    6.27
   3   5  -7  122.45    6.88
   3   5  -6   26.43    5.95
   3   5  -6   24.78    3.84
   3   5  -5   28.43    3.92
   3   5  -5   29.06    3.81
   3   5  -5   28.04    4.08
   3   5  -4   82.44    5.69
   3   5  -4   85.11    5.58
   3   5  -4   86.39    5.70
   3   5  -4   79.20    3.84
   3   5  -3   73.06    5.05
   3   5  -3   68.57    4.93
   3   5  -3   67.52    3.67
   3   5  -3   66.84    3.76
   3   5  -2  129.26    6.45
   3   5  -2  127.50    5.46
   3   5  -2  121.33    5.66
  -3  -5   2  134.67    6.54
   3   5  -1  111.56    5.16
   3   5  -1  112.65    5.89
   3   5  -1  110.54    5.53
   3   5  -1  109.70    5.51
   3   5  -1  106.11    4.34
  -3  -5   1  117.94    5.89
   3   5   0  429.70   15.12
   3   5   0  441.99   17.22
   3   5   0  412.26   14.18
   3   5   0  435.13   15.68
   3   5   0  413.61   15.12
  -3  -5   0  442.54   15.81
   3   5   1  105.76    5.01
   3   5   1  104.85    4.62
   3   5   1  107.18    5.35
   3   5   1  108.28    5.49
   3   5   1  111.11    5.69
   3   5   2    1.44    1.03
   3   5   2    1.49    1.61
   3   5   2    1.60    1.71
  -3  -5  -2    1.39    1.64
  -3  -5  -2    0.85    1.62
  -3  -5  -2    0.00    0.93
   3   5   3  577.35   19.02
   3   5   3  588.09   19.84
   3   5   3  556.59   18.02
   3   5   3  590.59   20.95
   3   5   3  594.47   20.97
  -3  -5  -3  587.87   20.68
  -3  -5  -3  590.05   20.52
  -3  -5  -3  562.57   18.23
  -3  -5  -3  598.35   20.91
   3   5   4   26.48    2.28
   3   5   4   21.36    3.24
   3   5   4   21.39    2.77
  -3  -5  -4   22.19    2.96
  -3  -5  -4   19.64    3.17
  -3  -5  -4   25.74    4.62
   3   5   5    6.78    1.86
   3   5   5    4.72    2.35
   3   5   5    5.50    1.73
  -3  -5  -5    8.93    2.55
  -3  -5  -5    5.04    2.30
  -3  -5  -5    5.00    2.10
   3   5   6    4.01    1.84
   3   5   6    1.33    1.89
   3   5   6    1.83    1.23
  -3  -5  -6    1.24    1.93
  -3  -5  -6    1.24    2.01
  -3  -5  -6    1.66    1.82
   3   5   7   66.57    4.66
   3   5   7   60.08    4.06
  -3  -5  -7   65.12    4.53
  -3  -5  -7   62.31    4.48
  -3  -5  -7   60.05    4.09
   3   5   8   20.49    2.74
   3   5   8   -0.04    1.78
  -3  -5  -8    3.04    2.34
  -3  -5  -8    2.26    2.24
  -3  -5  -8    4.49    2.06
   3   5   9    7.48    4.65
   3   5   9    6.72    1.61
  -3  -5  -9    7.62    2.57
  -3  -5  -9    6.96    2.17
  -3  -5  -9    7.75    2.23
   3   5  10   19.37    3.50
  -3  -5 -10   21.19    3.05
  -3  -5 -10   18.30    2.58
  -3  -5 -10   38.11    4.41
   3   5  11  196.89    8.74
  -3  -5 -11  200.93    8.34
  -3  -5 -11  185.32    7.01
  -3  -5 -11  186.86    7.36
   3   5  12   -0.12    1.75
  -3  -5 -12    2.07    1.52
  -3  -5 -12    1.20    1.04
   3   6  -8   -0.16    1.25
   3   6  -8   -0.05    1.66
  -3  -6   8    3.08    1.51
   3   6  -7   -0.02    1.34
   3   6  -7    0.70    1.58
  -3  -6   7    0.02    1.46
   3   6  -6   26.24    3.52
   3   6  -6   26.12    3.88
  -3  -6   6   28.02    3.48
   3   6  -5  186.27    8.90
   3   6  -5  187.39    8.91
  -3  -6   5  211.93    9.28
   3   6  -4  171.90    6.77
   3   6  -4  167.64    8.24
   3   6  -4  166.44    8.29
  -3  -6   4  191.17    8.61
   3   6  -3    9.79    2.13
   3   6  -3   10.76    1.67
   3   6  -3   11.59    2.92
   3   6  -3   10.05    3.02
  -3  -6   3   11.20    2.69
   3   6  -2  200.11    7.56
   3   6  -2  199.59    8.83
   3   6  -2  212.91    9.43
   3   6  -2  198.63    8.34
  -3  -6   2  214.72    8.94
   3   6  -1   41.71    3.74
   3   6  -1   39.17    2.41
   3   6  -1   39.79    4.15
   3   6  -1   40.29    3.75
  -3  -6   1   43.24    3.66
   3   6   0    0.14    1.45
   3   6   0    0.32    1.10
   3   6   0    0.85    1.80
   3   6   0   -0.04    1.77
  -3  -6   0    0.55    1.34
  -3  -6   0    1.55    1.71
   3   6   1    6.30    1.86
   3   6   1   10.64    1.96
   3   6   1   -0.05    2.55
  -3  -6  -1    4.97    2.18
  -3  -6  -1    6.05    2.90
   3   6   2 1789.49   67.25
   3   6   2 1903.93   70.98
   3   6   2 1860.85   69.00
  -3  -6  -2 1885.68   69.78
  -3  -6  -2 1785.14   66.82
   3   6   3   27.25    3.31
   3   6   3   17.03    3.25
  -3  -6  -3   16.70    2.98
  -3  -6  -3   16.15    3.41
  -3  -6  -3   14.51    3.58
   3   6   4 2619.65  101.26
   3   6   4 2418.06   92.43
   3   6   4 2610.12  100.05
  -3  -6  -4 2642.81  100.90
  -3  -6  -4 2572.04  102.56
  -3  -6  -4 2541.98   97.89
   3   6   5   15.69    3.06
   3   6   5   14.44    2.15
   3   6   5    9.14    2.27
  -3  -6  -5    9.75    2.53
  -3  -6  -5    8.38    2.92
  -3  -6  -5    6.88    2.82
   3   6   6   66.16    4.87
   3   6   6   69.99    4.32
   3   6   6   63.54    3.50
  -3  -6  -6   64.84    4.25
  -3  -6  -6   65.49    4.97
  -3  -6  -6   67.13    4.66
   3   6   7  964.06   34.89
   3   6   7  963.71   34.89
  -3  -6  -7  937.58   33.61
  -3  -6  -7  925.32   33.97
  -3  -6  -7  915.75   33.31
   3   6   8   34.44    3.81
   3   6   8   33.33    3.30
  -3  -6  -8   31.97    4.90
  -3  -6  -8   32.67    3.74
  -3  -6  -8   31.85    3.43
   3   6   9  460.20   17.37
   3   6   9  447.60   15.64
  -3  -6  -9  446.90   16.01
  -3  -6  -9  434.23   16.00
  -3  -6  -9  453.29   16.81
   3   6  10    1.56    1.70
   3   6  10    1.54    2.02
  -3  -6 -10    2.74    1.54
  -3  -6 -10    1.31    1.59
  -3  -6 -10    1.68    1.73
   3   6  11   -0.08    1.35
  -3  -6 -11    0.04    1.00
  -3  -6 -11    0.38    0.98
  -3  -6 -11    0.00    0.98
   3   7  -7   -0.44    1.20
   3   7  -7   -0.00    1.25
   3   7  -6   11.97    2.68
   3   7  -6   15.39    2.77
  -3  -7   6   13.56    2.03
   3   7  -5  343.24   13.23
   3   7  -5  334.38   13.25
  -3  -7   5  361.34   12.89
   3   7  -4   83.30    5.12
   3   7  -4   78.96    5.43
   3   7  -4   80.10    5.68
  -3  -7   4   86.42    4.83
   3   7  -3    3.81    1.61
   3   7  -3   -0.59    2.58
   3   7  -3    0.18    2.26
  -3  -7   3    3.02    1.90
   3   7  -2   73.81    4.70
   3   7  -2   78.54    5.26
   3   7  -2   79.10    5.54
  -3  -7   2   81.39    4.42
   3   7  -1    2.60    2.14
   3   7  -1    0.18    2.05
  -3  -7   1   -0.01    1.30
  -3  -7   1   -0.58    2.28
  -3  -7   1    7.11    1.66
   3   7   0   89.45    4.15
   3   7   0   93.76    7.26
   3   7   0   92.70    5.74
  -3  -7   0   92.05    4.49
  -3  -7   0   95.96    5.93
  -3  -7   0   93.76    4.79
   3   7   1   -0.07    1.11
   3   7   1    0.09    1.17
   3   7   1   -0.04    1.65
  -3  -7  -1    0.68    1.16
  -3  -7  -1    1.01    1.64
  -3  -7  -1   -0.50    1.17
   3   7   2  131.71    6.26
   3   7   2  128.95    5.52
   3   7   2  133.77    7.19
  -3  -7  -2  143.02    6.16
  -3  -7  -2  132.37    6.24
  -3  -7  -2  137.02    7.05
   3   7   3   45.69    4.11
   3   7   3   46.03    4.41
  -3  -7  -3   60.26    3.66
  -3  -7  -3   46.87    4.15
  -3  -7  -3   45.95    6.83
   3   7   4   95.79    5.47
   3   7   4   91.64    5.71
  -3  -7  -4   93.53    4.61
  -3  -7  -4   94.95    5.75
  -3  -7  -4   93.44    5.74
   3   7   5   69.59    3.70
   3   7   5   67.38    5.11
   3   7   5   68.86    4.16
  -3  -7  -5   69.70    3.92
  -3  -7  -5   67.45    4.90
  -3  -7  -5   67.77    4.87
   3   7   6  325.50   13.09
   3   7   6  321.48   11.80
   3   7   6  325.59   13.15
  -3  -7  -6  323.71   11.74
  -3  -7  -6  337.73   15.90
  -3  -7  -6  324.96   12.94
   3   7   7  202.47    9.02
  -3  -7  -7  194.35    7.53
  -3  -7  -7  199.27    9.09
  -3  -7  -7  195.22    8.54
   3   7   8    2.28    2.39
   3   7   8   12.71    2.54
  -3  -7  -8   12.09    1.82
  -3  -7  -8   11.24    2.81
  -3  -7  -8   12.67    2.51
   3   7   9   34.71    3.37
   3   7   9   32.22    2.76
  -3  -7  -9   32.02    2.32
  -3  -7  -9   32.00    3.13
  -3  -7  -9   31.94    3.47
   3   7  10   30.93    3.08
   3   7  10   27.48    1.95
  -3  -7 -10   30.90    2.97
  -3  -7 -10   27.40    1.89
  -3  -7 -10   29.86    2.66
   3   8  -5   -0.09    1.39
  -3  -8   5    0.95    1.48
   3   8  -4    2.96    0.77
   3   8  -4    3.92    2.00
  -3  -8   4    3.16    2.06
   3   8  -3    0.08    0.88
   3   8  -3    0.00    1.29
  -3  -8   3    0.08    1.33
   3   8  -2   20.57    2.70
   3   8  -2   19.96    2.98
  -3  -8   2   19.64    3.24
  -3  -8   2   19.17    1.87
   3   8  -1  190.50    8.38
   3   8  -1  190.47    8.14
  -3  -8   1  197.21    8.81
  -3  -8   1  185.99    6.91
   3   8   0  112.66    6.22
   3   8   0  110.40    5.43
  -3  -8   0   99.54    4.44
  -3  -8   0  112.46    6.32
   3   8   1   30.98    3.89
   3   8   1   28.98    2.42
   3   8   1   30.58    2.83
  -3  -8  -1   29.54    2.66
  -3  -8  -1   32.81    3.86
  -3  -8  -1   30.67    2.49
   3   8   2  692.31   25.67
   3   8   2  651.59   23.05
  -3  -8  -2  698.55   24.03
  -3  -8  -2  688.05   23.94
  -3  -8  -2  689.32   25.20
   3   8   3   67.34    4.82
   3   8   3   68.40    4.36
  -3  -8  -3   66.34    4.07
  -3  -8  -3   65.26    5.11
   3   8   4   56.15    4.11
   3   8   4   69.16    4.51
  -3  -8  -4   55.49    3.99
  -3  -8  -4   56.09    4.53
   3   8   5   18.44    2.41
   3   8   5   18.46    3.09
  -3  -8  -5   16.39    3.16
  -3  -8  -5   18.49    3.10
   3   8   6  166.78    6.25
   3   8   6  162.75    6.11
   3   8   6  170.05    7.85
  -3  -8  -6  168.64    7.62
  -3  -8  -6  166.27    7.54
   3   8   7    1.11    1.21
   3   8   7   -0.08    1.80
  -3  -8  -7    2.12    1.78
  -3  -8  -7    0.58    1.71
   3   8   8  185.00    6.96
   3   8   8  192.97    7.84
  -3  -8  -8  189.12    7.93
  -3  -8  -8  183.83    7.54
   3   8   9    2.09    1.40
   3   8   9    5.37    1.40
  -3  -8  -9    0.02    1.55
  -3  -8  -9    0.01    1.74
   3   9  -2  245.71    8.53
   3   9  -2  261.07   11.52
  -3  -9   2  264.15    9.65
   3   9  -1    0.61    1.42
   3   9  -1    0.78    1.35
  -3  -9   1    0.27    2.65
   3   9   0    0.04    1.13
  -3  -9   0    0.76    1.51
   3   9   1  271.38   10.87
   3   9   1  264.18    9.21
  -3  -9  -1  275.94   10.68
   3   9   2   19.92    3.08
   3   9   2   21.50    2.92
   3   9   2   19.36    1.72
  -3  -9  -2   22.17    3.09
   3   9   3   17.11    2.82
   3   9   3   16.86    2.17
  -3  -9  -3   21.46    2.93
   3   9   4    2.15    1.47
   3   9   4    2.41    1.50
  -3  -9  -4   -0.01    1.23
  -3  -9  -4   -0.08    1.73
   3   9   5  129.52    6.51
   3   9   5  131.71    5.99
  -3  -9  -5  127.82    5.36
  -3  -9  -5  129.91    6.10
   3   9   6  137.30    6.22
  -3  -9  -6  136.25    5.61
  -3  -9  -6  134.82    6.02
   4  -8  -4   54.63    5.74
  -4   8   4   44.20    3.10
  -4   8   4   53.54    3.34
   4  -8  -3   99.65    5.30
  -4   8   3   91.27    4.73
  -4   8   3   95.27    4.50
   4  -8  -2  112.89    5.81
  -4   8   2  121.53    4.48
  -4   8   2  109.15    5.53
  -4   8   2  104.50    4.51
   4  -8  -1   12.95    2.51
  -4   8   1    7.63    1.76
  -4   8   1    8.35    2.36
  -4   8   1    7.22    1.36
   4  -8   0   94.07    4.98
  -4   8   0   96.28    4.74
  -4   8   0   91.68    5.02
   4  -8   1    1.02    1.30
  -4   8  -1   -0.01    1.52
  -4   8  -1    0.76    1.50
  -4   8  -2   32.99    3.19
  -4   8  -2   32.29    3.00
  -4   8  -3   38.16    3.24
  -4   8  -3   37.19    2.75
   4  -7  -6   82.56    4.47
  -4   7   6   79.44    3.56
  -4   7   6   79.46    4.55
   4  -7  -5  124.86    8.89
  -4   7   5  119.56    5.32
  -4   7   5  123.82    6.11
   4  -7  -4   72.34    5.18
  -4   7   4   68.94    4.29
  -4   7   4   69.10    4.60
   4  -7  -3  135.28    7.01
  -4   7   3  130.25    6.38
  -4   7   3  135.83    6.49
   4  -7  -2    9.27    2.88
  -4   7   2    8.51    1.76
  -4   7   2    9.85    2.24
  -4   7   2    8.45    2.65
   4  -7  -1   43.47    4.12
  -4   7   1   42.79    3.33
  -4   7   1   39.98    3.06
  -4   7   1   45.81    4.12
  -4   7   0    1.51    1.72
  -4   7   0    2.58    1.98
  -4   7   0    0.50    1.13
   4  -7   1   38.01    3.36
  -4   7  -1   43.65    3.86
  -4   7  -1   40.95    3.96
   4  -7   2  101.25    4.96
  -4   7  -2   96.49    5.73
  -4   7  -2   95.99    5.59
   4  -7   3    0.00    2.01
  -4   7  -3    3.83    1.93
  -4   7  -3    0.16    1.85
  -4   7  -4   30.79    3.33
  -4   7  -4   30.21    3.11
  -4   7  -5  158.90    6.68
  -4   7  -5  163.10    6.55
  -4   7  -6   24.90    1.93
   4  -6  -8    1.87    1.13
   4  -6  -8    0.00    1.07
  -4   6   8    2.04    1.09
   4  -6  -7   12.89    2.33
   4  -6  -7   11.85    1.67
  -4   6   7   11.91    1.31
  -4   6   7   13.51    2.31
   4  -6  -6   29.41    3.40
   4  -6  -6   25.53    2.09
  -4   6   6   29.14    3.37
  -4   6   6   26.71    2.27
  -4   6   6   27.51    1.97
   4  -6  -5   11.72    2.99
  -4   6   5   11.31    2.12
  -4   6   5   13.31    2.83
   4  -6  -4   52.12    4.76
  -4   6   4   49.90    3.70
  -4   6   4   50.68    4.62
   4  -6  -3    5.26    2.75
  -4   6   3    6.12    2.30
  -4   6   3    4.92    4.32
   4  -6  -2   15.80    3.44
  -4   6   2   17.23    2.27
  -4   6   2   16.72    5.35
  -4   6   2   16.40    3.08
  -4   6   1  186.25    7.84
  -4   6   1  168.93    8.07
  -4   6   1  171.40    7.53
   4  -6   0    1.29    1.89
  -4   6   0   -0.14    3.06
  -4   6   0    0.61    1.98
  -4   6   0    0.93    1.34
   4  -6   1  130.44    6.37
  -4   6  -1  125.55    9.66
  -4   6  -1  124.24    5.23
   4  -6   2    0.08    1.07
  -4   6  -2   -0.05    2.41
  -4   6  -2    0.02    1.41
   4  -6   3    0.00    1.11
  -4   6  -3    0.85    1.63
  -4   6  -3    0.05    1.60
  -4   6  -4   53.46    4.34
  -4   6  -4   54.60    4.34
  -4   6  -5  111.04    5.74
  -4   6  -5  115.48    5.91
  -4   6  -6   -0.04    1.51
  -4   6  -6    1.54    1.35
  -4   6  -7   63.41    3.45
   4  -5  -9   13.62    2.34
  -4   5   9   14.08    1.88
   4  -5  -8  130.67    7.40
   4  -5  -8  128.70    5.99
  -4   5   8  124.32    5.05
  -4   5   8  126.96    5.51
   4  -5  -7   13.83    2.69
   4  -5  -7   14.19    2.39
  -4   5   7   11.79    2.33
  -4   5   7   12.31    2.22
   4  -5  -6   94.32    5.72
   4  -5  -6   89.95    4.68
  -4   5   6   89.71    5.24
  -4   5   6   89.04    4.77
   4  -5  -5  231.38    8.86
   4  -5  -5  242.30   10.57
  -4   5   5  236.76    8.97
  -4   5   5  240.87   10.20
  -4   5   5  244.16    9.47
   4  -5  -4   18.23    3.47
  -4   5   4   16.12    2.49
  -4   5   4   17.66    3.28
  -4   5   4   16.06    2.45
   4  -5  -3  326.87   13.52
  -4   5   3  312.99   12.21
  -4   5   3  311.86   12.67
  -4   5   3  313.53   11.71
   4  -5  -2  291.62   12.32
  -4   5   2  276.35   10.20
  -4   5   2  280.12   11.24
  -4   5   2  277.87   11.38
  -4   5   2  277.82   10.51
   4  -5  -1   54.85    4.68
  -4   5   1   53.20    5.73
  -4   5   1   50.75    4.21
  -4   5   1   50.52    4.06
  -4   5   1   50.89    4.87
   4  -5   0   -0.97    2.24
  -4   5   0    1.45    2.10
  -4   5   0    8.31    2.27
  -4   5   0    0.43    1.81
  -4   5   0    6.25    1.62
   4  -5   1   61.14    4.09
  -4   5  -1   63.22    4.75
  -4   5  -1   62.99    4.76
  -4   5  -1   62.65    3.54
  -4   5  -1   61.32    3.63
   4  -5   2   49.64    3.41
  -4   5  -2   49.49    4.52
  -4   5  -2   50.70    4.43
  -4   5  -2   48.63    2.76
  -4   5  -2   51.79    3.17
   4  -5   3   53.83    3.17
  -4   5  -3   60.25    6.98
  -4   5  -3   57.90    4.62
  -4   5  -3   58.74    3.42
  -4   5  -4    1.89    1.78
  -4   5  -4    0.65    1.82
  -4   5  -4    0.11    1.15
  -4   5  -5   11.13    2.52
  -4   5  -5   -0.04    2.67
  -4   5  -5   12.82    1.80
  -4   5  -6   96.43    4.96
  -4   5  -6   99.94    5.63
  -4   5  -6  104.00    4.58
  -4   5  -7   87.10    4.10
  -4   5  -7   93.59    5.00
  -4   5  -7   96.44    4.28
  -4   5  -8   10.19    2.04
  -4   5  -8    9.72    1.48
  -4   5  -9    4.98    1.24
   4  -4 -10   76.66    4.48
  -4   4  10   76.34    4.11
   4  -4  -9   33.25    2.52
   4  -4  -9   31.83    3.55
  -4   4   9   32.58    3.40
   4  -4  -8   11.27    2.30
   4  -4  -8   11.85    2.79
  -4   4   8   10.03    1.63
  -4   4   8   12.28    2.81
   4  -4  -7   28.85    3.48
   4  -4  -7   28.88    3.39
  -4   4   7   29.50    3.59
  -4   4   7   26.37    2.71
   4  -4  -6  142.41    7.40
   4  -4  -6  141.42    6.65
  -4   4   6  143.74    6.70
  -4   4   6  144.68    7.13
   4  -4  -5   56.39    3.68
   4  -4  -5   37.41    4.42
  -4   4   5   54.60    4.25
  -4   4   5   55.84    4.30
   4  -4  -4  989.71   35.27
   4  -4  -4 1141.25   42.23
  -4   4   4  961.39   34.12
  -4   4   4 1140.82   41.14
  -4   4   4 1138.65   41.14
   4  -4  -3  107.82    4.62
   4  -4  -3  111.18    6.72
  -4   4   3  106.31    5.21
  -4   4   3  111.95    8.24
  -4   4   3  111.08    6.33
   4  -4  -2 1304.81   48.09
  -4   4   2 1296.92   45.75
  -4   4   2 1273.33   46.69
  -4   4   2 1230.81   44.43
  -4   4   2 1263.72   45.92
   4  -4  -1    0.77    3.60
  -4   4   1    2.80    1.74
  -4   4   1    3.06    1.89
  -4   4   1    3.55    2.04
  -4   4   1    3.38    2.01
  -4   4   0   87.52    7.09
  -4   4   0   83.00    4.67
  -4   4   0   92.73    4.94
  -4   4   0   84.57    4.94
   4  -4   1  345.44   12.57
  -4   4  -1  354.28   13.30
  -4   4  -1  341.37   13.01
  -4   4  -1  341.75   12.91
  -4   4  -1  332.49   11.90
   4  -4   2  370.00   12.95
  -4   4  -2  311.01   12.40
  -4   4  -2  363.73   12.42
  -4   4  -2  368.60   13.74
   4  -4   3  206.48    7.56
  -4   4  -3  205.81    8.95
  -4   4  -3  208.59    9.06
  -4   4  -3  209.01    8.47
  -4   4  -4  178.37    7.90
  -4   4  -4  166.42    7.88
  -4   4  -4  176.78    7.54
  -4   4  -5   49.94    3.90
  -4   4  -5   50.95    6.63
  -4   4  -5   53.25    3.73
  -4   4  -6   46.80    3.45
  -4   4  -6   50.37    4.21
  -4   4  -6   50.08    3.84
  -4   4  -7  436.49   15.25
  -4   4  -7  457.49   17.04
  -4   4  -7  466.64   16.97
  -4   4  -8   33.32    3.31
  -4   4  -9  279.22   10.49
  -4   4 -10   30.12    2.46
   4  -3 -10   80.19    3.15
   4  -3 -10   80.79    3.23
   4  -3 -10   93.58    5.23
  -4   3  10   98.27    5.29
   4  -3  -9   72.51    3.98
   4  -3  -9   73.31    5.29
  -4   3   9   73.91    5.13
   4  -3  -8    0.01    1.52
   4  -3  -8    1.58    1.91
  -4   3   8    0.32    1.91
   4  -3  -7   -0.01    1.54
   4  -3  -7    0.63    1.59
  -4   3   7    0.06    0.99
  -4   3   7    0.17    1.70
   4  -3  -6   37.60    4.11
   4  -3  -6   37.64    3.88
  -4   3   6   36.98    3.04
  -4   3   6   37.88    4.11
   4  -3  -5   25.51    3.74
   4  -3  -5   24.09    3.10
  -4   3   5   26.09    2.98
  -4   3   5   23.60    3.56
   4  -3  -4  144.64    6.30
   4  -3  -4  150.23    7.70
  -4   3   4  152.08    6.97
  -4   3   4  144.18    7.20
   4  -3  -3  106.13    4.73
   4  -3  -3  108.71    6.21
  -4   3   3  112.12    4.30
  -4   3   3  101.33    4.29
  -4   3   3  105.86    8.48
  -4   3   3  108.61    6.02
   4  -3  -2  232.94    7.88
   4  -3  -2  192.74    8.49
  -4   3   2  195.10    7.14
  -4   3   2  197.69   11.49
  -4   3   2  196.58    8.61
  -4   3   2  196.92    7.33
  -4   3   2  207.90    8.06
   4  -3  -1   15.52    2.78
  -4   3   1   16.65    2.22
  -4   3   1   16.48    1.28
  -4   3   1   15.58    2.20
  -4   3   1   15.18    2.94
  -4   3   1   16.20    2.75
   4  -3   0  223.09   10.80
  -4   3   0  226.90    8.82
  -4   3   0  225.30    8.67
  -4   3   0  223.14    8.88
  -4   3   0  339.57   12.40
   4  -3   1  679.69   23.21
  -4   3  -1  706.17   24.55
  -4   3  -1  697.90   23.88
  -4   3  -1  741.30   26.28
  -4   3  -1  699.19   24.25
   4  -3   2  617.21   20.64
  -4   3  -2  625.34   21.97
  -4   3  -2  604.94   21.33
  -4   3  -2  618.04   20.68
  -4   3  -2  631.95   22.68
   4  -3   3  535.22   17.55
  -4   3  -3  551.29   19.57
  -4   3  -3  551.03   19.68
  -4   3  -3  557.96   20.24
  -4   3  -4   73.43    4.50
  -4   3  -4   70.32    4.73
  -4   3  -4   74.39    4.72
  -4   3  -5   39.60    3.24
  -4   3  -5   22.00    4.25
  -4   3  -5   41.20    3.71
  -4   3  -6   18.46    2.35
  -4   3  -6   19.08    3.18
   4  -3   7  101.29    4.80
  -4   3  -7  105.57    5.85
  -4   3  -7  102.79    5.95
  -4   3  -8   -0.16    1.20
  -4   3  -8    0.14    1.25
  -4   3  -9   -0.10    1.50
  -4   3 -10  194.51    8.50
  -4   3 -11   88.51    4.72
   4  -2 -11    0.26    1.11
  -4   2  11    0.04    1.26
   4  -2 -10   75.15    3.36
   4  -2 -10   76.43    3.53
   4  -2 -10   77.61    4.69
  -4   2  10   80.69    5.12
   4  -2  -9    0.01    1.16
   4  -2  -9    0.01    1.35
   4  -2  -9    1.93    1.94
  -4   2   9    2.00    1.91
   4  -2  -8   23.32    2.27
   4  -2  -8   24.39    3.08
   4  -2  -8   22.92    3.66
  -4   2   8   24.78    3.79
   4  -2  -7  182.60    8.57
   4  -2  -7  177.60    8.65
  -4   2   7  192.43   12.32
   4  -2  -6   44.32    4.21
   4  -2  -6   37.11    4.04
  -4   2   6   42.15    7.16
  -4   2   6   37.49    2.76
   4  -2  -5  380.46   15.00
   4  -2  -5  383.15   14.60
  -4   2   5  380.77   13.49
  -4   2   5  393.92   15.41
   4  -2  -4  196.43    8.88
   4  -2  -4  193.03    8.03
  -4   2   4  196.10    7.89
  -4   2   4  198.72    8.93
   4  -2  -3  993.36   32.46
   4  -2  -3  926.37   30.81
   4  -2  -3  901.23   31.30
   4  -2  -3  881.49   31.95
   4  -2  -3 1022.84   33.65
  -4   2   3  902.38   31.78
  -4   2   3  889.13   32.24
   4  -2  -2   59.44    2.90
   4  -2  -2   60.08    2.86
   4  -2  -2   57.08    3.22
   4  -2  -2   60.86    4.41
  -4   2   2   54.93    2.98
  -4   2   2   59.68    3.04
  -4   2   2   56.33    4.14
  -4   2   2   57.35    4.75
  -4   2   2   62.72    2.91
   4  -2  -1 3964.70  154.93
   4  -2  -1 3792.83  149.28
   4  -2  -1 3946.22  156.03
   4  -2  -1 3713.33  145.39
   4  -2  -1 3806.61  150.92
  -4   2   1 3952.36  154.11
  -4   2   1 3872.06  150.03
  -4   2   1 3881.68  153.15
  -4   2   1 3830.26  149.40
  -4   2   1 3685.13  146.89
   4  -2   0 1724.00   60.98
   4  -2   0 1512.74   53.38
   4  -2   0 1676.37   58.74
   4  -2   0 2006.43   72.50
   4  -2   0 1567.08   56.23
  -4   2   0 1622.52   57.89
  -4   2   0 1586.96   54.17
  -4   2   0 1650.80   59.04
  -4   2   0 1771.16   64.40
  -4   2   0 1632.76   57.49
   4  -2   1  941.40   32.57
   4  -2   1  955.17   32.46
   4  -2   1 1444.89   49.06
   4  -2   1  858.22   29.37
  -4   2  -1  912.10   31.76
  -4   2  -1  894.24   32.60
  -4   2  -1  892.99   30.93
  -4   2  -1 1259.36   43.33
   4  -2   2   86.88    4.69
   4  -2   2   88.11    4.26
   4  -2   2   92.07    5.04
   4  -2   2   81.34    3.40
  -4   2  -2   81.54    4.58
  -4   2  -2   83.49    4.29
  -4   2  -2   82.51    3.89
  -4   2  -2   82.88    4.83
   4  -2   3    2.06    1.90
   4  -2   3   -0.00    1.65
   4  -2   3    3.34    1.23
   4  -2   3    3.02    2.01
  -4   2  -3    2.68    1.81
  -4   2  -3    2.69    1.74
  -4   2  -3    2.71    1.96
   4  -2   4  492.31   15.91
  -4   2  -4  491.59   17.20
  -4   2  -4  490.89   17.40
  -4   2  -4  482.41   17.34
  -4   2  -5    1.68    1.46
  -4   2  -5   -0.03    1.86
  -4   2  -6 1293.93   45.53
  -4   2  -6 1344.27   49.03
  -4   2  -6 1317.06   48.26
   4  -2   7   53.78    3.34
  -4   2  -7   54.19    4.70
  -4   2  -8  121.79    6.52
  -4   2  -8  124.52    6.91
  -4   2  -9   24.54    3.22
  -4   2  -9   24.69    3.90
   4  -2  10   -0.00    2.52
  -4   2 -10   70.28    4.22
   4  -2  11   10.30    1.97
  -4   2 -11   -0.11    4.71
  -4   2 -12    0.07    1.21
   4  -1 -11    5.95    1.32
   4  -1 -11    7.35    1.74
  -4   1  11    6.50    2.06
   4  -1 -10   11.80    1.63
   4  -1 -10   11.82    1.96
   4  -1 -10   11.93    2.52
  -4   1  10   12.79    2.74
   4  -1  -9   77.19    4.30
   4  -1  -9   72.62    3.99
   4  -1  -9   77.53    7.63
  -4   1   9   78.42    5.25
   4  -1  -8    0.03    1.46
   4  -1  -8   -0.05    1.92
   4  -1  -8    3.98    2.15
  -4   1   8    5.05    2.30
   4  -1  -7  283.33   10.47
   4  -1  -7  300.83   12.55
   4  -1  -7  294.51   12.29
  -4   1   7  313.78   13.02
   4  -1  -6    1.98    1.42
   4  -1  -6   31.19    3.16
   4  -1  -6    3.21    2.50
   4  -1  -6    1.75    1.29
  -4   1   6    3.17    2.61
   4  -1  -5    5.88    2.52
   4  -1  -5    4.59    1.29
   4  -1  -5    4.37    2.40
  -4   1   5    7.20    1.54
  -4   1   5    4.65    2.55
   4  -1  -4  760.13   27.49
   4  -1  -4  787.45   27.72
  -4   1   4  756.75   25.82
  -4   1   4  782.63   30.83
   4  -1  -3  407.31   15.10
   4  -1  -3  434.04   13.43
   4  -1  -3  409.06   14.57
   4  -1  -3  417.66   14.29
   4  -1  -3  412.81   13.13
  -4   1   3  437.30   14.81
  -4   1   3  406.82   14.23
  -4   1   3  411.63   15.18
   4  -1  -2  458.28   16.42
   4  -1  -2  478.01   15.16
   4  -1  -2  494.01   14.86
   4  -1  -2  462.00   15.74
   4  -1  -2  487.12   16.51
   4  -1  -2  452.48   14.82
  -4   1   2  484.41   15.87
  -4   1   2  470.91   16.29
  -4   1   2  448.92   16.32
  -4   1   2  501.58   17.69
   4  -1  -1  880.25   29.24
   4  -1  -1  926.55   31.80
   4  -1  -1  905.72   28.88
   4  -1  -1  923.49   31.33
   4  -1  -1  867.24   29.16
   4  -1  -1  850.47   29.24
  -4   1   1  924.57   29.99
  -4   1   1  870.67   29.87
  -4   1   1  865.36   28.64
  -4   1   1  846.17   29.69
   4  -1   0    1.50    0.90
   4  -1   0    0.65    1.50
   4  -1   0    0.45    1.25
   4  -1   0    0.49    0.84
  -4   1   0   -0.00    1.38
  -4   1   0    0.35    0.89
  -4   1   0   -0.09    1.50
  -4   1   0    1.89    0.81
   4  -1   1 1200.75   40.75
   4  -1   1 1116.18   36.53
   4  -1   1 1207.76   39.91
   4  -1   1 1235.29   42.64
   4  -1   1 1136.06   38.09
  -4   1  -1 1196.64   40.78
  -4   1  -1 1184.28   38.24
  -4   1  -1 1106.74   37.07
  -4   1  -1 1120.58   38.43
  -4   1  -1 1104.08   38.74
   4  -1   2   13.35    2.02
   4  -1   2   14.46    2.36
   4  -1   2   14.08    1.81
   4  -1   2   13.92    2.51
   4  -1   2   12.39    1.27
  -4   1  -2   12.79    2.36
  -4   1  -2   13.12    0.85
  -4   1  -2   14.31    1.92
  -4   1  -2   13.89    2.50
   4  -1   3  185.60    9.76
   4  -1   3  181.84    6.75
   4  -1   3  174.15    6.33
   4  -1   3  187.55    7.58
  -4   1  -3  174.35    6.98
  -4   1  -3  175.66    6.79
  -4   1  -3  174.56    7.34
   4  -1   4   37.60    2.26
   4  -1   4   40.04    2.93
   4  -1   4   39.62    5.33
  -4   1  -4   38.02    3.06
  -4   1  -4   37.50    3.15
  -4   1  -4   37.99    3.46
   4  -1   5  608.19   19.36
   4  -1   5  580.91   19.96
  -4   1  -5  608.03   19.13
  -4   1  -5  600.15   18.86
  -4   1  -5  580.11   20.27
  -4   1  -5  583.92   20.82
   4  -1   6  213.67    7.98
  -4   1  -6  222.08    7.44
  -4   1  -6  218.43    9.22
   4  -1   7  603.02   20.60
  -4   1  -7  615.91   20.64
  -4   1  -7  612.36   22.19
  -4   1  -7  629.55   23.14
  -4   1  -8   72.13    3.68
  -4   1  -8   75.47    5.20
  -4   1  -8   76.34    5.57
  -4   1  -9  135.25    5.71
  -4   1  -9  136.34    6.94
  -4   1  -9  127.37    7.38
   4  -1  10   28.53    3.55
  -4   1 -10   26.35    3.81
  -4   1 -10   29.39    4.11
   4  -1  11   28.55    3.04
  -4   1 -11   26.90    2.29
  -4   1 -11   30.59    3.96
   4  -1  12    0.01    1.31
  -4   1 -12    0.00    0.56
  -4   1 -12    0.05    1.19
   4   0 -11  134.46    5.19
   4   0 -10   33.16    3.39
   4   0 -10   36.13    3.08
   4   0 -10   36.48    2.97
  -4   0  10   36.31    3.24
   4   0  -9   -0.03    1.39
   4   0  -9    0.00    1.30
   4   0  -9    1.21    1.50
   4   0  -9    0.04    0.98
  -4   0   9    1.38    2.59
   4   0  -8  376.17   13.28
   4   0  -8  366.90   14.20
   4   0  -8  360.40   13.38
   4   0  -8  361.15   14.45
  -4   0   8  384.43   14.87
   4   0  -7   52.60    5.57
   4   0  -7   97.15    5.93
   4   0  -7   53.92    4.74
  -4   0   7   60.00    4.72
   4   0  -6  469.15   16.50
   4   0  -6  463.77   17.90
   4   0  -6  474.21   16.33
   4   0  -6  461.59   17.63
  -4   0   6  483.08   18.09
   4   0  -5    0.02    1.09
   4   0  -5    1.98    2.02
   4   0  -5   -0.01    1.08
   4   0  -5    2.41    1.88
   4   0  -5    1.45    0.98
  -4   0   5    1.40    1.75
   4   0  -4   16.49    5.20
   4   0  -4   13.81    1.58
   4   0  -4   20.08    1.72
   4   0  -4   20.20    2.78
   4   0  -4   10.47    1.82
  -4   0   4   13.84    1.36
  -4   0   4   12.42    2.53
  -4   0   4   12.21    1.34
   4   0  -3  143.00    6.86
   4   0  -3  147.95    4.73
   4   0  -3  146.10    5.16
   4   0  -3  138.79    4.75
   4   0  -3  146.72    6.47
   4   0  -3  141.14    5.75
   4   0  -3  155.12    5.77
   4   0  -3  149.44    6.78
   4   0  -3  167.43    5.42
  -4   0   3  147.63    4.91
  -4   0   3  150.45    6.43
  -4   0   3  148.19    4.72
   4   0  -2  335.16   12.23
   4   0  -2  336.32   10.56
   4   0  -2  338.00   10.67
   4   0  -2  339.50   11.95
   4   0  -2  353.36   11.81
   4   0  -2  327.30   11.61
   4   0  -2  334.11   10.93
  -4   0   2  347.01   10.55
  -4   0   2  354.60   11.89
  -4   0   2  330.03   11.81
  -4   0   2  346.50   10.09
   4   0  -1  474.61   16.15
   4   0  -1  511.42   16.27
   4   0  -1  485.85   16.12
   4   0  -1  512.49   14.91
   4   0  -1  463.70   16.00
   4   0  -1  496.17   16.46
   4   0  -1  470.58   15.70
  -4   0   1  507.52   15.36
  -4   0   1  500.93   16.17
  -4   0   1  473.97   16.25
  -4   0   1  469.10   14.59
   4   0   0  763.75   25.32
   4   0   0  805.26   26.45
   4   0   0  791.94   25.86
   4   0   0  836.29   25.93
   4   0   0  769.59   26.42
   4   0   0  812.62   27.26
   4   0   0  819.21   27.37
   4   0   0  787.76   26.47
  -4   0   0  844.93   26.13
  -4   0   0  817.29   26.22
  -4   0   0  768.70   23.95
  -4   0   0  772.23   26.13
  -4   0   0  796.95   26.16
   4   0   1   57.81    2.70
   4   0   1   57.74    3.44
   4   0   1   55.38    2.64
   4   0   1   56.50    2.38
   4   0   1   54.76    3.58
   4   0   1   58.58    3.69
   4   0   1   54.79    3.66
  -4   0  -1   55.97    3.45
  -4   0  -1   56.85    2.43
  -4   0  -1   56.10    2.43
   4   0   2  209.24    6.41
   4   0   2  216.78    8.16
   4   0   2  209.59    6.58
   4   0   2  210.95    7.84
   4   0   2  210.87    6.88
   4   0   2  226.78    8.10
  -4   0  -2  211.75    6.67
  -4   0  -2  225.16    6.80
  -4   0  -2  216.93    7.33
  -4   0  -2  203.58    6.89
  -4   0  -2  210.23    7.88
   4   0   3   37.26    3.08
   4   0   3   37.37    1.66
   4   0   3   35.09    2.64
   4   0   3   34.17    2.30
   4   0   3   35.05    2.83
  -4   0  -3   34.37    1.96
  -4   0  -3   35.25    1.83
  -4   0  -3   33.46    2.48
  -4   0  -3   34.09    1.47
  -4   0  -3   33.62    2.99
   4   0   4   79.24    3.50
   4   0   4   80.55    3.79
   4   0   4   82.59    4.20
  -4   0  -4   77.71    3.24
  -4   0  -4   81.66    3.17
  -4   0  -4   78.86    4.03
  -4   0  -4   45.82    3.76
   4   0   5    0.23    1.04
   4   0   5   -0.16    1.60
   4   0   5    0.46    1.49
   4   0   5    0.06    1.64
  -4   0  -5    8.33    1.22
  -4   0  -5    6.47    1.08
  -4   0  -5    0.46    1.72
  -4   0  -5    0.05    1.84
   4   0   6  187.39    6.96
  -4   0  -6  183.56    6.83
  -4   0  -6  186.08    7.72
  -4   0  -6  187.91    7.94
   4   0   7 1145.90   39.57
  -4   0  -7 1123.18   39.85
  -4   0  -7 1194.58   42.90
  -4   0  -7 1189.38   42.79
  -4   0  -8    8.96    2.13
  -4   0  -8    8.81    2.95
  -4   0  -8    9.15    3.03
  -4   0  -9  970.20   35.17
  -4   0  -9  983.95   36.22
  -4   0  -9 1021.86   37.70
   4   0  10   86.96    5.83
  -4   0 -10   83.03    4.83
  -4   0 -10   88.58    6.15
   4   0  11  374.86   14.32
  -4   0 -11  366.74   13.62
  -4   0 -11  391.55   15.47
   4   0  12  215.26    8.46
  -4   0 -12  205.59    7.87
  -4   0 -12  215.58    9.36
  -4   0 -13   29.63    3.03
   4   1 -10  328.03   11.33
   4   1 -10  323.61   11.79
   4   1 -10  300.85   10.09
   4   1 -10  321.57   12.61
  -4  -1  10  317.58   10.85
   4   1  -9  153.32    6.53
   4   1  -9  147.99    6.49
   4   1  -9  142.62    6.54
   4   1  -9  143.15    6.42
  -4  -1   9  146.52    6.29
   4   1  -8    7.54    2.00
   4   1  -8   -0.03    2.22
   4   1  -8    0.03    2.01
  -4  -1   8    3.89    1.84
   4   1  -7  480.07   17.87
   4   1  -7  471.27   18.27
   4   1  -7  454.62   16.96
   4   1  -7  463.02   17.84
  -4  -1   7  491.90   17.81
   4   1  -6  426.43   16.66
   4   1  -6  431.58   15.88
   4   1  -6  426.20   16.56
   4   1  -6  447.26   16.27
  -4  -1   6  456.26   16.68
   4   1  -5  235.54   10.11
   4   1  -5  236.74    9.10
   4   1  -5  230.68    8.75
   4   1  -5  234.39    9.92
  -4  -1   5  235.58    9.13
   4   1  -4  742.96   26.68
   4   1  -4  725.31   24.82
   4   1  -4  733.74   24.76
   4   1  -4  744.20   26.26
   4   1  -4  724.44   24.32
   4   1  -4  775.28   25.37
  -4  -1   4  734.89   25.33
   4   1  -3   55.42    2.26
   4   1  -3   52.05    3.97
   4   1  -3   54.87    3.20
   4   1  -3   56.20    2.74
   4   1  -3   57.08    3.95
   4   1  -3   57.50    2.81
   4   1  -3   54.09    2.99
   4   1  -3   56.64    2.51
  -4  -1   3   56.73    3.97
  -4  -1   3   55.94    2.46
  -4  -1   3   55.34    3.24
   4   1  -2  453.83   15.10
   4   1  -2  473.32   16.49
   4   1  -2  468.54   14.69
   4   1  -2  466.21   14.61
   4   1  -2  471.37   16.35
   4   1  -2  453.32   15.38
   4   1  -2  487.16   15.82
   4   1  -2  462.62   15.11
  -4  -1   2  485.25   15.48
  -4  -1   2  500.09   16.78
  -4  -1   2  464.65   14.19
  -4  -1   2  481.90   16.36
  -4  -1   2  501.79   16.34
   4   1  -1  207.45    7.85
   4   1  -1  202.51    7.53
   4   1  -1  204.46    6.88
   4   1  -1  202.28    7.67
   4   1  -1  193.40    5.92
   4   1  -1  210.11    7.47
   4   1  -1  203.78    7.25
  -4  -1   1  209.21    8.00
  -4  -1   1  212.22    6.23
  -4  -1   1  212.74    7.66
  -4  -1   1  207.68    7.41
  -4  -1   1  199.17    7.04
  -4  -1   1  200.53    7.03
   4   1   0  365.71   12.05
   4   1   0  373.01   12.26
   4   1   0  373.41   13.01
   4   1   0  375.77   12.71
   4   1   0  386.68   10.99
   4   1   0  377.64   12.68
   4   1   0  408.36   13.28
   4   1   0  362.67   12.47
  -4  -1   0  384.39   12.09
  -4  -1   0  374.09   10.62
  -4  -1   0  386.77   12.55
  -4  -1   0  374.49   12.04
  -4  -1   0  377.11   12.52
  -4  -1   0  370.00   12.11
   4   1   1 1736.48   59.52
   4   1   1 1739.63   60.65
   4   1   1 1761.06   60.96
   4   1   1 1695.36   59.99
   4   1   1 1769.91   59.52
   4   1   1 1735.07   60.81
   4   1   1 1810.00   62.64
   4   1   1 1686.76   59.53
  -4  -1  -1 1722.84   59.12
  -4  -1  -1 1732.15   59.71
  -4  -1  -1 1627.57   55.70
  -4  -1  -1 1712.54   57.51
  -4  -1  -1 1710.67   59.38
  -4  -1  -1 1601.67   55.99
   4   1   2    3.68    0.77
   4   1   2    3.44    1.80
   4   1   2    6.78    1.31
   4   1   2    3.10    0.92
   4   1   2    5.56    1.38
   4   1   2   -0.00    1.78
  -4  -1  -2    3.88    1.06
  -4  -1  -2    2.62    1.44
  -4  -1  -2    3.01    1.09
  -4  -1  -2   11.65    1.69
   4   1   3  861.07   27.96
   4   1   3  848.52   27.45
   4   1   3  883.43   29.55
   4   1   3  910.37   29.75
  -4  -1  -3  852.82   28.36
  -4  -1  -3  887.10   28.83
  -4  -1  -3  847.77   27.05
  -4  -1  -3  837.93   27.80
   4   1   4    3.62    0.85
   4   1   4    0.34    1.13
   4   1   4    0.02    1.25
   4   1   4    1.08    1.21
  -4  -1  -4    6.68    1.34
  -4  -1  -4   -0.03    1.12
  -4  -1  -4    0.02    0.69
  -4  -1  -4    0.60    1.29
  -4  -1  -4    0.22    1.30
   4   1   5  814.82   27.06
   4   1   5  796.22   26.86
   4   1   5  809.49   27.17
   4   1   5  778.03   26.39
  -4  -1  -5  783.61   26.78
  -4  -1  -5  793.48   26.62
  -4  -1  -5  804.47   25.59
  -4  -1  -5  791.53   24.89
  -4  -1  -5  811.59   27.55
  -4  -1  -5  811.34   27.39
   4   1   6    7.16    1.15
   4   1   6   -0.07    1.42
  -4  -1  -6   -0.02    1.75
  -4  -1  -6    3.58    1.96
  -4  -1  -6    3.15    1.73
   4   1   7    0.15    1.07
  -4  -1  -7    3.74    2.63
  -4  -1  -7    3.51    1.89
  -4  -1  -7   -0.06    1.59
  -4  -1  -8  567.48   20.90
  -4  -1  -8  587.44   21.17
   4   1   9 1072.70   39.77
  -4  -1  -9 1049.27   38.90
  -4  -1  -9 1124.61   41.28
   4   1  10 1459.09   55.02
  -4  -1 -10 1434.76   54.09
  -4  -1 -10 1531.86   57.24
   4   1  11  155.70    7.55
  -4  -1 -11  152.34    7.52
  -4  -1 -11  158.18   10.17
   4   1  12  190.06    7.99
  -4  -1 -12  186.94    7.94
  -4  -1 -12  191.87    8.34
  -4  -1 -13   29.80    2.68
  -4  -1 -13   30.44    2.91
   4   2 -10   30.92    2.81
   4   2 -10   29.42    1.97
   4   2 -10   24.34    1.66
   4   2 -10   29.67    2.92
   4   2  -9   13.12    2.60
   4   2  -9   12.09    2.60
   4   2  -9   12.25    2.10
   4   2  -9   11.95    1.89
   4   2  -8  352.72   13.68
   4   2  -8  341.91   13.20
   4   2  -8  343.09   13.26
   4   2  -8  336.12   12.46
   4   2  -7    8.09    2.17
   4   2  -7   -0.09    2.21
   4   2  -7    0.32    1.91
   4   2  -7   -0.53    1.84
   4   2  -6 3474.70  140.88
   4   2  -6 3575.79  145.13
   4   2  -6 3686.41  148.36
   4   2  -6 3556.90  142.94
  -4  -2   6 3574.76  142.96
   4   2  -5   95.00    5.54
   4   2  -5   88.22    5.82
   4   2  -5   89.89    4.91
   4   2  -5   89.68    5.62
  -4  -2   5   91.47    5.56
   4   2  -4  955.90   34.04
   4   2  -4  949.40   34.22
   4   2  -4  941.75   32.72
   4   2  -4  970.70   34.58
  -4  -2   4  945.34   32.02
   4   2  -3  239.74    9.56
   4   2  -3  242.54    7.69
   4   2  -3  244.04    9.38
   4   2  -3  246.15    8.73
   4   2  -3  247.83    9.66
   4   2  -3  240.18    8.26
   4   2  -3  249.17    8.15
   4   2  -3  250.13    8.24
  -4  -2   3  244.58    8.24
  -4  -2   3  238.78    8.03
   4   2  -2  364.09   13.10
   4   2  -2  362.96   11.61
   4   2  -2  365.00   12.93
   4   2  -2  371.14   13.24
   4   2  -2  362.51   11.90
   4   2  -2  355.81   12.03
   4   2  -2  371.59   12.05
   4   2  -2  355.10   11.85
  -4  -2   2  376.16   12.72
  -4  -2   2  370.34   11.77
  -4  -2   2  373.13   13.31
  -4  -2   2  364.93   12.80
  -4  -2   2  359.34   11.45
   4   2  -1    3.31    1.77
   4   2  -1    3.44    1.37
   4   2  -1    0.17    2.01
   4   2  -1    6.17    1.18
   4   2  -1    3.24    1.71
   4   2  -1    7.56    1.65
   4   2  -1    5.14    1.45
  -4  -2   1    5.32    1.59
  -4  -2   1    3.69    0.95
  -4  -2   1    3.60    2.01
  -4  -2   1    5.24    1.59
  -4  -2   1    8.21    1.07
  -4  -2   1    0.05    1.85
   4   2   0  453.14   15.49
   4   2   0  451.46   14.79
   4   2   0  468.34   16.94
   4   2   0  460.87   15.77
   4   2   0  454.75   14.05
   4   2   0  457.52   15.15
   4   2   0  449.70   15.35
  -4  -2   0  469.56   15.48
  -4  -2   0  462.45   15.52
  -4  -2   0  453.85   13.83
  -4  -2   0  447.75   14.48
  -4  -2   0  442.09   13.74
  -4  -2   0  461.83   15.70
   4   2   1   88.10    6.02
   4   2   1   79.40    2.55
   4   2   1   84.01    3.40
   4   2   1   90.75    4.42
   4   2   1   85.21    2.64
   4   2   1   88.49    4.60
   4   2   1   90.20    4.35
   4   2   1   81.25    2.93
   4   2   1   96.41    3.45
   4   2   1   83.52    4.50
  -4  -2  -1   88.23    4.08
  -4  -2  -1   89.49    2.98
  -4  -2  -1   86.82    3.32
  -4  -2  -1   89.99    3.28
  -4  -2  -1   95.08    4.68
   4   2   2  197.58    7.59
   4   2   2  190.35    5.89
   4   2   2  205.23    7.92
   4   2   2  189.34    5.83
   4   2   2  204.77    9.77
   4   2   2  215.18    6.77
   4   2   2  197.51    7.77
   4   2   2  203.95    7.43
  -4  -2  -2  203.33    7.09
  -4  -2  -2  195.00    5.82
  -4  -2  -2  199.27    6.17
  -4  -2  -2  199.53    6.07
  -4  -2  -2  202.25    6.46
  -4  -2  -2  205.75    5.98
  -4  -2  -2  200.44    7.65
   4   2   3  200.95    7.70
   4   2   3  195.86    7.05
   4   2   3  183.48    6.01
   4   2   3  199.03    6.42
   4   2   3  189.93    7.50
  -4  -2  -3  202.86    7.41
  -4  -2  -3  200.39    6.83
  -4  -2  -3  193.60    6.48
  -4  -2  -3  191.18    5.66
  -4  -2  -3  192.71    6.33
  -4  -2  -3  197.49    5.74
  -4  -2  -3  192.81    7.53
   4   2   4  272.64    9.22
   4   2   4  277.99    9.91
   4   2   4  268.68    8.90
   4   2   4  282.41    9.06
   4   2   4  273.80    9.91
  -4  -2  -4  286.38   10.41
  -4  -2  -4  288.41   10.17
  -4  -2  -4  272.05    8.89
  -4  -2  -4  272.95    9.26
  -4  -2  -4  275.18    8.98
   4   2   5  236.44    8.50
   4   2   5  227.41    8.18
   4   2   5  239.26    8.05
   4   2   5  238.21    8.68
  -4  -2  -5  244.16    9.41
  -4  -2  -5  247.64    9.17
  -4  -2  -5  233.19    7.99
  -4  -2  -5  237.89    7.82
  -4  -2  -5  242.30    8.79
   4   2   6  299.85   10.32
   4   2   6  302.43   10.38
  -4  -2  -6  303.38   11.59
  -4  -2  -6  301.58   10.01
  -4  -2  -6  297.34    9.62
  -4  -2  -6  299.08   10.30
   4   2   7   17.38    2.82
   4   2   7   15.32    1.68
   4   2   7   15.58    1.63
  -4  -2  -7   18.70    2.97
  -4  -2  -7   15.71    2.14
   4   2   8   44.89    4.22
  -4  -2  -8   46.97    4.55
  -4  -2  -8   48.99    3.53
   4   2   9  240.40   10.67
  -4  -2  -9  251.98   11.09
  -4  -2  -9  248.67    9.75
   4   2  10   27.05    4.12
  -4  -2 -10   38.32    4.08
  -4  -2 -10   28.10    3.18
   4   2  11    8.71    2.85
  -4  -2 -11    8.48    2.82
  -4  -2 -11    8.05    2.23
   4   2  12    9.84    2.60
  -4  -2 -12    8.83    2.71
  -4  -2 -12   10.63    2.13
   4   2  13    0.11    1.19
   4   2  13    0.68    1.09
  -4  -2 -13    0.61    1.42
   4   3 -10   41.73    3.21
  -4  -3  10   41.37    3.15
   4   3  -9   17.29    2.88
   4   3  -9   16.03    2.28
   4   3  -9   13.47    1.44
   4   3  -9   16.35    2.68
   4   3  -8    0.20    1.59
   4   3  -8    0.32    1.38
   4   3  -8    0.00    0.94
   4   3  -8    0.23    1.47
   4   3  -7  294.52   12.37
   4   3  -7  293.50   12.15
   4   3  -7  287.71   10.84
   4   3  -7  292.29   11.79
   4   3  -6   27.02    3.95
   4   3  -6   24.99    3.91
   4   3  -6   28.20    5.46
   4   3  -6   25.65    2.97
   4   3  -5  183.87    8.88
   4   3  -5  181.89    8.91
   4   3  -5  178.73    7.86
   4   3  -5  179.25    7.90
   4   3  -4  412.42   15.86
   4   3  -4  394.41   15.34
   4   3  -4  399.98   14.88
   4   3  -4  393.85   14.39
   4   3  -3    4.95    2.53
   4   3  -3   -0.44    2.33
   4   3  -3    8.98    2.23
   4   3  -3    5.75    1.82
   4   3  -3    8.12    1.22
   4   3  -3    4.92    1.38
   4   3  -2  308.95   11.76
   4   3  -2  318.72   10.34
   4   3  -2  297.97   11.12
   4   3  -2  297.08   11.14
   4   3  -2  297.95   10.42
   4   3  -2  294.59   10.04
   4   3  -2  306.34    9.98
   4   3  -2  293.03   10.22
   4   3  -1  622.85   20.71
   4   3  -1  602.55   20.75
   4   3  -1  606.90   21.33
   4   3  -1  640.53   21.20
   4   3  -1  599.35   20.21
   4   3  -1  616.78   20.35
   4   3  -1  601.16   20.67
  -4  -3   1  617.05   20.20
  -4  -3   1  655.96   21.97
  -4  -3   1  617.18   21.89
   4   3   0 3038.48  115.74
   4   3   0 3110.94  118.08
   4   3   0 3074.39  116.59
   4   3   0 3193.97  121.92
   4   3   0 3095.36  117.16
   4   3   0 3140.34  118.12
   4   3   0 3051.52  116.93
  -4  -3   0 3193.39  122.29
  -4  -3   0 3094.97  118.38
  -4  -3   0 3029.12  114.25
  -4  -3   0 2947.38  111.84
  -4  -3   0 3129.25  120.47
   4   3   1 3313.98  127.51
   4   3   1 3574.98  135.54
   4   3   1 3441.81  132.62
   4   3   1 3357.22  129.41
   4   3   1 3337.68  126.98
   4   3   1 3441.10  131.69
   4   3   1 3306.39  128.00
  -4  -3  -1 3452.98  133.58
  -4  -3  -1 3452.98  132.61
  -4  -3  -1 3309.10  125.78
  -4  -3  -1 3145.29  120.09
  -4  -3  -1 3396.01  132.04
   4   3   2   10.79    2.36
   4   3   2    9.12    1.02
   4   3   2    9.45    1.14
   4   3   2   11.31    2.35
   4   3   2   10.23    2.37
   4   3   2    9.99    0.88
   4   3   2   18.28    2.28
   4   3   2   10.75    2.42
  -4  -3  -2   15.82    2.46
  -4  -3  -2    9.40    2.07
  -4  -3  -2   13.19    1.13
  -4  -3  -2    9.19    1.23
  -4  -3  -2   14.08    1.40
  -4  -3  -2   10.43    2.57
   4   3   3  131.54    4.68
   4   3   3  138.23    6.01
   4   3   3  183.82    7.09
   4   3   3  134.70    4.54
   4   3   3  134.69    6.05
   4   3   3  143.69    6.23
  -4  -3  -3  142.84    6.22
  -4  -3  -3  134.01    4.68
  -4  -3  -3  139.39    5.67
  -4  -3  -3  134.57    4.59
  -4  -3  -3  137.38    6.37
   4   3   4   80.12    3.61
   4   3   4   89.93    4.71
   4   3   4   80.59    3.32
   4   3   4   81.07    4.43
  -4  -3  -4   83.95    4.88
  -4  -3  -4   80.98    3.06
  -4  -3  -4   85.35    4.29
  -4  -3  -4   83.30    3.95
  -4  -3  -4   81.89    3.21
   4   3   5  896.19   30.82
   4   3   5  949.39   32.59
   4   3   5  938.92   32.15
  -4  -3  -5  919.31   32.54
  -4  -3  -5  924.43   30.29
  -4  -3  -5  914.46   31.30
  -4  -3  -5  909.33   29.78
   4   3   6   66.82    4.06
   4   3   6   67.86    3.76
   4   3   6   66.45    3.48
  -4  -3  -6   70.71    4.79
  -4  -3  -6   65.39    4.88
   4   3   7  124.35    6.22
   4   3   7  122.69    5.23
   4   3   7  126.59    4.86
  -4  -3  -7  123.71    6.65
  -4  -3  -7  120.50    5.10
   4   3   8  613.78   22.70
  -4  -3  -8  623.05   23.37
  -4  -3  -8  624.19   21.36
  -4  -3  -8  669.96   22.73
   4   3   9  144.88   10.49
  -4  -3  -9  154.43    8.77
  -4  -3  -9  148.62    5.95
   4   3  10  181.54    8.69
  -4  -3 -10  181.11    8.68
  -4  -3 -10  176.24    6.81
   4   3  11   23.98    3.45
  -4  -3 -11   22.38    5.84
  -4  -3 -11   21.27    2.12
   4   3  12   -0.11    2.05
   4   3  12    4.84    1.24
  -4  -3 -12    1.22    2.15
   4   3  13  119.29    5.33
  -4  -3 -13  116.95    5.46
   4   4  -9   19.82    2.72
   4   4  -9   17.51    2.03
  -4  -4   9   18.81    2.91
   4   4  -8   81.40    4.70
   4   4  -8   80.15    4.93
   4   4  -7  136.65    7.23
   4   4  -7  132.44    6.83
   4   4  -7  126.54    5.22
   4   4  -7  137.18    6.97
   4   4  -6   78.51    5.42
   4   4  -6   78.96    4.23
   4   4  -6   80.09    5.36
   4   4  -5   41.15    4.69
   4   4  -5   40.84    4.33
   4   4  -5   43.69    3.39
   4   4  -5   42.47    4.07
   4   4  -4  286.69   12.20
   4   4  -4  271.68   11.42
   4   4  -4  269.08   10.57
   4   4  -4  273.18   11.03
   4   4  -3  855.90   31.10
   4   4  -3  876.56   31.26
   4   4  -3  863.50   30.95
   4   4  -3  879.44   31.85
   4   4  -2   78.69    4.81
   4   4  -2   84.02    4.88
   4   4  -2   82.13    4.59
   4   4  -2   77.91    3.54
   4   4  -2   81.14    4.22
  -4  -4   2   83.34    5.39
   4   4  -1   20.88    2.68
   4   4  -1   33.38    3.09
   4   4  -1   21.08    2.16
   4   4  -1   22.82    2.49
   4   4  -1   22.57    2.75
  -4  -4   1   24.02    3.35
   4   4   0  214.75    7.91
   4   4   0  208.12    8.01
   4   4   0  215.19    7.95
   4   4   0  220.95    8.87
   4   4   0  217.67    8.79
  -4  -4   0  220.04    9.16
   4   4   1  130.20    5.10
   4   4   1  131.36    6.29
   4   4   1  131.36    5.96
   4   4   1  136.05    5.56
   4   4   1  126.73    6.13
  -4  -4  -1  135.74    5.05
   4   4   2    2.71    0.85
   4   4   2    0.05    1.73
   4   4   2    0.17    1.61
   4   4   2    5.25    1.73
  -4  -4  -2   -0.02    1.19
  -4  -4  -2   -0.00    0.79
  -4  -4  -2    0.18    1.06
   4   4   3  987.67   32.66
   4   4   3  989.29   34.70
   4   4   3  979.15   34.35
   4   4   3  946.08   31.78
   4   4   3  979.88   34.40
  -4  -4  -3  949.77   32.21
  -4  -4  -3  962.91   32.67
  -4  -4  -3  975.50   34.73
   4   4   4  987.70   33.77
   4   4   4 1028.51   36.52
   4   4   4 1018.89   35.80
  -4  -4  -4 1055.52   37.55
  -4  -4  -4 1068.04   37.54
  -4  -4  -4  981.34   33.50
   4   4   5  352.64   12.34
   4   4   5  358.63   12.75
   4   4   5  369.76   13.67
  -4  -4  -5  365.92   14.00
  -4  -4  -5  361.47   13.22
  -4  -4  -5  341.43   11.62
   4   4   6  226.63    8.88
   4   4   6  235.54    9.36
   4   4   6  240.32    8.81
  -4  -4  -6  234.05   10.25
  -4  -4  -6  226.64    8.92
  -4  -4  -6  222.34    8.03
   4   4   7  260.87   10.47
   4   4   7  253.27    9.67
   4   4   7  262.30    9.21
  -4  -4  -7  261.50   11.00
  -4  -4  -7  248.13    9.52
  -4  -4  -7  241.81    8.71
   4   4   8  945.43   34.61
   4   4   8  905.34   31.68
  -4  -4  -8  908.12   33.66
  -4  -4  -8  902.12   32.03
   4   4   9    3.23    2.31
  -4  -4  -9    3.28    2.46
  -4  -4  -9    2.31    1.39
   4   4  10  122.39    6.67
  -4  -4 -10  119.45    6.70
   4   4  11   29.70    3.58
  -4  -4 -11   27.76    3.59
   4   4  12    0.14    1.62
  -4  -4 -12    0.90    1.66
   4   5  -8  186.97    7.35
   4   5  -8  188.86    7.85
  -4  -5   8  193.67    8.14
   4   5  -7    7.30    2.55
   4   5  -7    6.38    2.67
  -4  -5   7   25.76    3.30
   4   5  -6  137.15    7.07
   4   5  -6  134.54    6.96
  -4  -5   6  142.34    7.38
   4   5  -5  248.61   10.81
   4   5  -5  252.48   10.76
   4   5  -5  239.42    8.90
  -4  -5   5  261.37   11.21
   4   5  -4    5.69    2.45
   4   5  -4    0.02    1.63
   4   5  -4    3.86    2.35
  -4  -5   4    4.36    2.51
   4   5  -3   36.59    3.96
   4   5  -3   35.79    3.18
   4   5  -3   37.31    6.03
   4   5  -3   37.59    2.81
  -4  -5   3   41.69    4.25
   4   5  -2   19.89    3.07
   4   5  -2   19.09    2.81
   4   5  -2   19.54    2.99
   4   5  -2   18.67    2.56
  -4  -5   2   22.52    3.53
   4   5  -1   17.15    2.47
   4   5  -1    4.98    2.18
   4   5  -1    6.72    1.56
   4   5  -1    5.97    2.27
   4   5  -1    0.05    2.31
  -4  -5   1    7.19    2.79
   4   5   0  368.86   13.07
   4   5   0  353.67   13.56
   4   5   0  345.34   12.91
   4   5   0  347.28   13.54
   4   5   0  336.27   12.21
  -4  -5   0  356.65   13.88
   4   5   1 2071.46   77.55
   4   5   1 2048.29   76.41
   4   5   1 1996.93   73.97
   4   5   1 1972.68   72.83
   4   5   1 2081.97   78.27
   4   5   2   14.38    3.16
   4   5   2   14.59    3.28
   4   5   2   14.93    1.77
   4   5   2   15.67    3.38
  -4  -5  -2   13.73    3.01
   4   5   3 4614.78  189.77
   4   5   3 4574.75  188.04
  -4  -5  -3 4283.64  175.21
  -4  -5  -3 4601.75  188.87
  -4  -5  -3 4568.35  189.81
   4   5   4  666.85   22.34
   4   5   4  691.40   25.51
   4   5   4  703.89   25.45
  -4  -5  -4  696.75   25.52
  -4  -5  -4  679.13   25.22
  -4  -5  -4  645.85   22.61
   4   5   5  661.07   22.81
   4   5   5  693.33   24.60
   4   5   5  698.53   25.58
  -4  -5  -5  687.57   25.49
  -4  -5  -5  688.57   25.25
  -4  -5  -5  671.23   23.51
   4   5   6   -0.10    1.49
   4   5   6    1.62    3.25
   4   5   6    1.84    1.45
  -4  -5  -6    2.17    2.33
  -4  -5  -6    2.09    1.89
  -4  -5  -6    1.76    2.28
   4   5   7  105.36    5.41
   4   5   7  104.82    5.60
   4   5   7  102.61    4.45
  -4  -5  -7  103.71    6.08
  -4  -5  -7  103.98    5.53
  -4  -5  -7   99.27    4.68
   4   5   8   76.60    4.90
   4   5   8   73.26    4.20
  -4  -5  -8   80.56    5.31
  -4  -5  -8   73.36    6.46
  -4  -5  -8   72.87    3.80
   4   5   9   57.90    4.46
   4   5   9   56.10    3.22
  -4  -5  -9   58.16    4.63
  -4  -5  -9   53.37    3.13
  -4  -5  -9   56.25    3.62
   4   5  10   45.44    4.10
  -4  -5 -10   46.72    4.07
  -4  -5 -10   39.47    2.46
  -4  -5 -10   43.59    2.87
   4   5  11  138.87    6.59
  -4  -5 -11  137.53    6.41
  -4  -5 -11  120.82    4.43
   4   5  12   20.18    2.67
  -4  -5 -12   18.04    2.55
   4   6  -7    7.04    2.14
   4   6  -7    8.09    2.30
  -4  -6   7    9.53    2.33
   4   6  -6    0.05    2.33
   4   6  -6    8.76    2.44
  -4  -6   6    9.52    2.46
   4   6  -5    9.27    3.01
   4   6  -5   32.02    3.52
  -4  -6   5    9.49    3.06
   4   6  -4   17.17    1.92
   4   6  -4   16.00    3.19
   4   6  -4   19.12    3.26
  -4  -6   4   20.95    3.42
   4   6  -3   -0.05    1.46
   4   6  -3    3.87    2.20
   4   6  -3    2.21    2.10
  -4  -6   3    3.85    2.21
   4   6  -2   -0.05    1.39
   4   6  -2    1.63    1.78
   4   6  -2    1.09    1.84
   4   6  -2    0.80    1.48
  -4  -6   2    0.72    1.93
   4   6  -1   18.78    2.75
   4   6  -1   22.33    2.91
   4   6  -1   19.93    3.21
   4   6  -1   20.83    3.01
  -4  -6   1   21.29    5.55
   4   6   0   14.95    2.35
   4   6   0   32.58    3.16
   4   6   0   12.94    3.37
   4   6   0   14.88    3.05
  -4  -6   0   -0.13    2.63
  -4  -6   0   15.24    3.30
   4   6   1   20.26    2.30
   4   6   1   19.88    2.81
   4   6   1   23.47    3.46
  -4  -6  -1   19.77    3.48
  -4  -6  -1   21.15    3.37
   4   6   2 2204.98   84.65
   4   6   2 2230.94   90.17
  -4  -6  -2 2173.01   82.59
  -4  -6  -2 2275.80   86.86
   4   6   3  118.52    7.29
   4   6   3  111.33    7.08
  -4  -6  -3  112.13    7.04
  -4  -6  -3  110.34    6.26
  -4  -6  -3  112.84    7.02
   4   6   4 2075.71   78.55
   4   6   4 1817.07   69.27
  -4  -6  -4 2105.19   79.30
  -4  -6  -4 2087.91   79.14
  -4  -6  -4 1939.30   72.70
   4   6   5   41.03    2.69
   4   6   5   40.11    4.31
   4   6   5   42.61    3.72
  -4  -6  -5   41.29    4.24
  -4  -6  -5   42.58    4.28
  -4  -6  -5   56.48    3.72
   4   6   6  113.00    4.97
   4   6   6  106.93    6.16
   4   6   6  105.50    5.08
  -4  -6  -6  109.81    6.05
  -4  -6  -6  110.01    6.34
  -4  -6  -6  102.89    6.82
   4   6   7  238.86    9.23
   4   6   7  245.31   10.18
   4   6   7  249.38    8.84
  -4  -6  -7  251.31   10.36
  -4  -6  -7  243.92   10.25
  -4  -6  -7  233.19    9.07
   4   6   8  111.88    5.51
   4   6   8  110.16    5.42
  -4  -6  -8  110.79    5.88
  -4  -6  -8  108.99    6.02
  -4  -6  -8  103.10    4.85
   4   6   9   20.39    2.31
   4   6   9   23.76    2.95
  -4  -6  -9   21.38    3.00
  -4  -6  -9   20.04    2.15
  -4  -6  -9   20.66    2.74
   4   6  10    1.66    1.70
   4   6  10    1.18    0.87
  -4  -6 -10    1.61    1.59
  -4  -6 -10    0.83    0.97
  -4  -6 -10   -0.06    2.21
   4   6  11   43.92    3.25
  -4  -6 -11   43.02    3.06
  -4  -6 -11   36.32    2.03
   4   7  -5    8.03    2.21
   4   7  -5    0.01    2.29
  -4  -7   5    7.63    1.99
   4   7  -4  109.80    5.84
   4   7  -4  108.18    5.86
  -4  -7   4  107.40    5.44
   4   7  -3   57.16    3.13
   4   7  -3   64.98    4.58
   4   7  -3   66.60    4.86
  -4  -7   3   64.93    4.34
   4   7  -2  217.02    8.57
   4   7  -2  238.92    9.81
  -4  -7   2  236.67    8.65
  -4  -7   2  240.58    9.67
   4   7  -1   32.58    3.30
   4   7  -1   33.13    3.51
  -4  -7   1   34.70    2.92
  -4  -7   1   33.02    3.69
  -4  -7   1   34.49    3.49
   4   7   0   22.88    2.71
   4   7   0   23.86    2.17
   4   7   0   24.65    3.55
  -4  -7   0   25.09    2.83
  -4  -7   0   24.27    3.30
  -4  -7   0   24.14    3.11
   4   7   1   10.26    2.13
   4   7   1   10.54    1.92
   4   7   1    9.97    3.11
  -4  -7  -1   11.44    2.51
  -4  -7  -1   10.08    2.79
  -4  -7  -1   20.05    2.70
   4   7   2  158.29    7.15
   4   7   2  161.10    8.12
  -4  -7  -2  168.91    7.65
  -4  -7  -2  160.93    7.47
   4   7   3   14.73    2.61
   4   7   3    2.20    2.79
  -4  -7  -3   31.44    4.77
  -4  -7  -3    1.48    2.39
   4   7   4  180.86    8.33
   4   7   4  204.32    8.77
  -4  -7  -4  186.41    7.98
  -4  -7  -4  182.82    8.46
  -4  -7  -4  182.48    7.89
   4   7   5    0.34    1.72
   4   7   5    0.93    1.42
  -4  -7  -5   -0.50    2.35
  -4  -7  -5   -0.09    1.70
  -4  -7  -5    0.19    1.38
   4   7   6    0.06    1.10
   4   7   6    2.24    2.06
   4   7   6    2.31    1.43
  -4  -7  -6    1.58    1.64
  -4  -7  -6    2.17    2.04
  -4  -7  -6    1.79    1.63
   4   7   7    0.79    1.62
   4   7   7    0.02    1.11
   4   7   7   -0.20    1.75
  -4  -7  -7    1.45    1.42
  -4  -7  -7    1.01    1.82
  -4  -7  -7    1.28    1.38
   4   7   8  237.49    8.59
   4   7   8  241.54    9.39
  -4  -7  -8  245.99    9.07
  -4  -7  -8  237.54    9.59
  -4  -7  -8  225.18    8.35
   4   7   9    2.03    1.33
   4   7   9    0.97    1.23
  -4  -7  -9   -0.01    1.26
  -4  -7  -9    1.12    1.09
  -4  -7  -9   -0.01    1.54
   4   7  10   17.23    2.08
  -4  -7 -10   15.66    2.08
   4   8  -3   17.70    2.60
  -4  -8   3   17.61    2.66
   4   8  -2   10.70    1.83
   4   8  -2   11.41    2.24
  -4  -8   2   10.82    2.51
  -4  -8   2   10.25    1.86
   4   8  -1   34.80    3.17
   4   8  -1   37.23    3.03
  -4  -8   1   37.49    3.55
  -4  -8   1   38.37    2.79
   4   8   0    4.21    2.16
   4   8   0    5.47    1.60
  -4  -8   0    5.21    1.63
  -4  -8   0   -0.01    1.40
  -4  -8   0    4.86    2.15
   4   8   1   99.95    5.83
   4   8   1   94.28    4.08
   4   8   1   95.20    4.20
  -4  -8  -1  102.19    4.86
  -4  -8  -1   97.47    4.64
  -4  -8  -1   97.68    5.47
   4   8   2    3.30    2.58
   4   8   2    3.79    1.71
  -4  -8  -2   20.98    2.33
  -4  -8  -2   -0.04    1.92
  -4  -8  -2    3.42    2.32
   4   8   3   34.32    3.80
   4   8   3   35.53    3.19
  -4  -8  -3   34.89    2.95
  -4  -8  -3   35.68    3.28
  -4  -8  -3   34.16    3.52
   4   8   4  321.50   12.23
   4   8   4  321.11   12.15
  -4  -8  -4  326.34   11.36
  -4  -8  -4  317.53   12.05
  -4  -8  -4  318.80   12.00
   4   8   5   15.21    2.37
   4   8   5   14.72    2.81
  -4  -8  -5   14.31    1.97
  -4  -8  -5   14.53    2.73
  -4  -8  -5   14.89    4.09
   4   8   6    0.10    0.84
   4   8   6    0.04    1.31
  -4  -8  -6   -0.02    0.80
  -4  -8  -6   -0.02    1.27
  -4  -8  -6    0.14    1.06
   4   8   7   19.54    1.33
   4   8   7   24.00    2.92
  -4  -8  -7   23.95    3.10
  -4  -8  -7   22.49    2.37
   4   8   8    0.02    0.88
  -4  -8  -8   -0.01    0.69
  -4  -8  -8    0.00    0.92
   4   9   0    4.32    1.89
  -4  -9   0    6.82    1.96
   4   9   1    1.34    1.49
  -4  -9  -1   -0.09    1.42
   4   9   2   32.00    3.22
  -4  -9  -2   34.02    3.04
   4   9   3    4.21    1.83
   4   9   3    2.87    1.23
  -4  -9  -3   -0.11    1.67
   4   9   4  117.62    5.17
   4   9   4  116.09    4.96
  -4  -9  -4  114.49    4.80
  -4  -9  -4  116.88    5.24
   4   9   5   20.45    1.97
   4   9   5   20.60    2.45
  -4  -9  -5   22.28    2.27
  -4  -9  -5   21.69    2.35
   5  -7  -4   51.10    3.69
  -5   7   4   44.10    2.37
  -5   7   4   48.60    3.43
   5  -7  -3    8.55    2.37
  -5   7   3    7.37    1.72
  -5   7   3    7.67    2.09
   5  -7  -2   19.12    1.56
   5  -7  -2   19.45    3.00
  -5   7   2   20.56    2.47
  -5   7   2   19.91    2.42
   5  -7  -1    5.93    1.83
   5  -7  -1   14.88    1.84
   5  -7  -1   14.14    2.45
  -5   7   1   13.24    2.44
   5  -7   0   92.65    4.64
  -5   7   0   95.40    4.72
  -5   7   0   91.68    5.07
   5  -7   1    0.15    1.31
  -5   7  -1    3.35    1.88
  -5   7  -1    3.02    1.76
  -5   7  -2    0.44    1.49
  -5   7  -2    0.37    1.54
  -5   7  -3    3.11    2.02
  -5   7  -3    4.71    2.02
   5  -7   4  160.47    6.78
  -5   7  -4  157.74    6.53
   5  -6  -6   49.47    3.11
   5  -6  -6    1.36    2.36
   5  -6  -5   22.06    3.04
  -5   6   5   18.04    1.48
  -5   6   5   22.02    2.83
  -5   6   5   19.05    1.62
   5  -6  -4   25.08    3.39
  -5   6   4   23.96    2.07
  -5   6   4   23.47    3.22
  -5   6   4   22.39    1.89
   5  -6  -3   62.82    4.64
  -5   6   3   56.05    3.46
  -5   6   3   65.84    4.53
  -5   6   3   62.85    3.09
   5  -6  -2    9.04    1.64
   5  -6  -2    9.26    2.72
  -5   6   2    9.00    2.21
  -5   6   2    9.24    2.47
  -5   6   2    9.07    1.51
  -5   6   1    5.49    1.82
  -5   6   1    4.84    2.16
  -5   6   1    5.32    2.00
  -5   6   1    5.52    1.37
   5  -6   0   44.82    3.58
  -5   6   0   47.04    3.64
  -5   6   0   45.20    3.84
  -5   6   0   43.16    3.08
   5  -6   1   -0.04    0.98
   5  -6   1    0.02    1.24
  -5   6  -1    0.29    1.58
  -5   6  -1    2.09    1.65
   5  -6   2  161.84    6.39
  -5   6  -2  182.12    8.24
  -5   6  -2  174.65    8.14
  -5   6  -3   79.09    5.16
  -5   6  -3   79.57    5.23
  -5   6  -4   86.50    5.20
  -5   6  -4   88.23    5.25
   5  -6   5   58.89    4.09
  -5   6  -5   66.91    4.36
   5  -6   6   22.75    2.34
  -5   6  -6   24.06    2.81
  -5   6  -7    1.68    1.30
   5  -5  -7  104.12    5.27
   5  -5  -7   95.44    3.98
   5  -5  -7   99.77    4.58
  -5   5   7  100.39    4.64
   5  -5  -6  144.74    7.02
   5  -5  -6  112.05    4.51
  -5   5   6  143.07    6.33
  -5   5   6  141.27    6.05
   5  -5  -5  382.03   15.01
  -5   5   5  366.76   14.09
  -5   5   5  367.58   13.43
   5  -5  -4    8.94    2.99
  -5   5   4    8.63    1.60
  -5   5   4   13.03    2.76
  -5   5   4    8.73    2.22
   5  -5  -3  507.25   19.39
  -5   5   3  487.24   17.13
  -5   5   3  492.40   17.73
  -5   5   3  495.82   18.87
   5  -5  -2  176.49    8.64
  -5   5   2  175.07    6.77
  -5   5   2  168.59    7.25
  -5   5   2  175.00    8.25
  -5   5   2  175.55    7.64
   5  -5  -1  879.82   32.50
  -5   5   1  871.91   30.93
  -5   5   1  854.44   31.40
  -5   5   1  847.29   30.49
   5  -5   0   38.54    3.60
  -5   5   0   39.29    3.68
  -5   5   0   38.25    3.67
  -5   5   0   37.20    3.38
  -5   5   0   36.50    3.65
   5  -5   1   30.66    2.92
  -5   5  -1   34.19    3.72
  -5   5  -1   30.79    2.74
  -5   5  -1   31.29    3.62
  -5   5  -1   34.92    3.34
   5  -5   2    9.11    1.67
   5  -5   2    8.15    1.75
  -5   5  -2    9.98    2.78
  -5   5  -2    8.37    2.71
  -5   5  -2    9.78    2.12
  -5   5  -3  110.39    6.32
  -5   5  -3  116.83    6.45
  -5   5  -3  116.88    5.46
  -5   5  -4   62.17    4.56
  -5   5  -4   61.94    3.77
  -5   5  -5    5.06    2.23
  -5   5  -5    0.12    2.42
  -5   5  -5    6.76    1.65
   5  -5   6    0.47    1.23
  -5   5  -6   -0.13    1.42
  -5   5  -6    0.00    0.94
   5  -5   7  105.44    4.72
  -5   5  -7  108.67    4.51
  -5   5  -8   10.08    2.03
   5  -4  -8    0.58    1.38
   5  -4  -8   -0.11    1.29
   5  -4  -8    0.51    0.66
  -5   4   8    1.25    1.46
   5  -4  -7   55.34    3.41
   5  -4  -7   59.05    4.27
   5  -4  -7   56.81    3.76
  -5   4   7   57.53    4.18
   5  -4  -6    0.08    2.26
   5  -4  -6    6.38    1.64
  -5   4   6    0.02    1.79
  -5   4   6   -0.01    2.09
   5  -4  -5   38.15    4.17
   5  -4  -5   27.92    2.60
  -5   4   5   29.37    3.48
  -5   4   5   32.94    3.61
   5  -4  -4    3.14    2.23
   5  -4  -4    1.78    1.18
  -5   4   4   -0.25    2.08
  -5   4   4   -0.13    2.04
  -5   4   3  504.95   17.64
  -5   4   3  519.57   19.63
  -5   4   3  517.91   19.72
   5  -4  -2    0.49    1.43
   5  -4  -2    0.44    2.46
  -5   4   2    7.30    1.60
  -5   4   2    2.02    2.42
  -5   4   2    0.92    2.50
   5  -4  -1 1921.51   73.46
  -5   4   1 1958.39   72.81
  -5   4   1 1856.18   72.00
  -5   4   1 1928.72   73.29
  -5   4   1 1914.67   72.96
   5  -4   0  238.17    9.90
  -5   4   0  253.76   10.29
  -5   4   0  240.39    9.71
  -5   4   0  248.01   10.13
  -5   4   0  248.11   10.60
   5  -4   1   99.03    4.92
  -5   4  -1  105.20    5.98
  -5   4  -1  102.23    5.60
  -5   4  -1  100.31    5.06
  -5   4  -1  108.20    6.41
   5  -4   2   84.26    4.34
   5  -4   2   85.18    4.14
  -5   4  -2   90.49    5.60
  -5   4  -2   91.34    5.38
  -5   4  -2   90.86    5.68
  -5   4  -3    5.90    2.62
  -5   4  -3    6.62    2.56
  -5   4  -3    8.45    2.44
  -5   4  -4    0.06    1.35
  -5   4  -4   -0.03    2.44
  -5   4  -4    0.06    1.28
  -5   4  -5    2.36    1.93
  -5   4  -5    2.84    2.17
  -5   4  -5   -0.12    1.90
   5  -4   6  235.56    9.74
  -5   4  -6  230.24    9.98
  -5   4  -6  240.27    9.94
   5  -4   7    2.53    1.46
  -5   4  -7   -0.05    1.86
  -5   4  -7   -0.01    1.71
  -5   4  -8  103.68    5.61
  -5   4  -8   96.94    5.25
  -5   4  -9    8.68    2.13
  -5   4  -9   11.17    2.03
   5  -3  -9    0.17    1.05
   5  -3  -9   -0.11    1.46
  -5   3   9    2.25    1.54
   5  -3  -8   44.10    3.58
   5  -3  -8   42.42    3.68
  -5   3   8   44.86    4.03
   5  -3  -7   53.18    4.26
   5  -3  -7   51.28    4.08
   5  -3  -7   47.28    2.95
  -5   3   7   54.76    4.60
   5  -3  -6   59.45    4.96
   5  -3  -6   59.12    4.26
   5  -3  -6   58.46    3.79
  -5   3   6   59.49    4.91
   5  -3  -5  202.77    9.52
   5  -3  -5  193.20    8.17
  -5   3   5  199.37    8.48
  -5   3   5  199.26    9.31
   5  -3  -4   13.62    3.23
   5  -3  -4   11.54    2.09
  -5   3   4   12.27    2.80
  -5   3   4   11.65    3.10
   5  -3  -3    0.06    2.24
   5  -3  -3    0.20    1.30
  -5   3   3    9.70    2.20
  -5   3   3    0.25    2.27
   5  -3  -2  121.39    5.14
   5  -3  -2  129.11    6.84
  -5   3   2  132.52    6.48
  -5   3   2  125.49    6.75
  -5   3   2  124.79    7.06
   5  -3  -1  727.41   26.18
  -5   3   1  758.87   25.90
  -5   3   1  574.32   20.32
  -5   3   1  741.66   26.85
  -5   3   1  718.49   26.54
   5  -3   0   26.88    2.95
  -5   3   0   29.40    3.23
  -5   3   0   28.54    2.81
  -5   3   0   28.71    3.45
  -5   3   0   25.64    4.08
   5  -3   1  986.56   34.92
  -5   3  -1 1032.14   37.10
  -5   3  -1  981.10   34.94
  -5   3  -1  991.54   35.40
  -5   3  -1  987.38   36.62
   5  -3   2  121.85    5.62
   5  -3   2  120.22    5.00
  -5   3  -2  121.80    6.48
  -5   3  -2  120.70    6.08
  -5   3  -2  137.62    7.76
   5  -3   3  281.09   10.18
  -5   3  -3  286.79   11.63
  -5   3  -3  287.25   11.37
  -5   3  -3  291.98   12.32
  -5   3  -4    1.41    1.74
  -5   3  -4    0.11    2.07
  -5   3  -4   -0.13    1.91
  -5   3  -5  249.38   10.11
  -5   3  -5  252.35   10.90
  -5   3  -5  261.34   11.13
   5  -3   6  105.51    5.82
  -5   3  -6  111.57    6.46
   5  -3   7   55.21    3.66
  -5   3  -7   51.55    4.37
  -5   3  -7   51.99    4.67
  -5   3  -8   79.67    5.18
  -5   3  -8   64.04    4.96
  -5   3  -9   85.91    4.93
  -5   3  -9   54.09    4.62
   5  -3  10   10.53    2.15
  -5   3 -10   10.21    2.53
   5  -2  -9    1.67    1.27
   5  -2  -9   -0.01    1.65
  -5   2   9   -0.03    1.71
   5  -2  -8   -0.09    1.81
   5  -2  -8    1.78    1.92
  -5   2   8    2.39    2.00
   5  -2  -7   -0.01    1.79
   5  -2  -7    0.87    3.00
  -5   2   7    0.80    1.89
   5  -2  -6  198.58    9.24
   5  -2  -6  199.13    8.93
   5  -2  -6  188.07    7.59
  -5   2   6  197.45    9.38
   5  -2  -5   44.41    4.53
   5  -2  -5   42.96    3.87
   5  -2  -5   42.05    3.46
  -5   2   5   46.07    4.55
   5  -2  -4  290.86   12.34
   5  -2  -4  290.98   11.21
  -5   2   4  295.28   11.44
  -5   2   4  291.96   12.36
   5  -2  -3  264.73   11.17
   5  -2  -3  265.02   10.02
  -5   2   3  263.84   10.60
  -5   2   3  267.78   11.39
   5  -2  -2   13.44    2.73
   5  -2  -2   11.10    2.85
   5  -2  -2   11.22    1.78
  -5   2   2   12.80    2.79
  -5   2   2   12.08    3.01
   5  -2  -1   39.29    3.38
   5  -2  -1   38.91    2.33
   5  -2  -1   36.63    3.00
  -5   2   1   39.41    2.30
  -5   2   1   41.85    3.81
  -5   2   1   38.59    4.08
   5  -2   0   19.12    2.65
   5  -2   0   13.74    2.28
  -5   2   0   17.12    1.87
  -5   2   0   18.12    2.90
  -5   2   0   24.04    3.54
   5  -2   1   20.69    2.86
   5  -2   1   19.43    2.07
  -5   2  -1   20.08    2.90
  -5   2  -1   20.81    2.26
  -5   2  -1   21.02    3.46
   5  -2   2  459.60   16.33
  -5   2  -2  467.72   17.13
  -5   2  -2  468.76   16.34
  -5   2  -2  467.34   17.52
   5  -2   3  103.11    4.79
  -5   2  -3  105.28    5.78
  -5   2  -3  102.34    5.35
  -5   2  -3  102.13    6.19
   5  -2   4  149.38    5.83
   5  -2   4  156.05    7.43
  -5   2  -4  173.53    7.79
  -5   2  -4  155.44    7.83
   5  -2   5  250.26   10.41
  -5   2  -5  261.63   11.28
   5  -2   6  476.92   17.68
  -5   2  -6  488.42   18.65
  -5   2  -6  502.29   19.27
   5  -2   7   43.56    3.17
  -5   2  -7   80.87    8.01
  -5   2  -7   37.15    4.57
  -5   2  -8  721.71   26.79
  -5   2  -8  730.79   27.54
  -5   2  -9   53.02    4.16
  -5   2  -9   19.55    3.98
   5  -2  10   97.14    5.41
  -5   2 -10  115.13    6.37
   5  -2  11    0.09    0.97
  -5   2 -11   -0.06    1.24
   5  -1  -9   33.08    2.98
   5  -1  -9   34.49    3.47
  -5   1   9   34.16    3.31
   5  -1  -8    0.06    4.16
   5  -1  -8    9.48    2.69
  -5   1   8   10.83    2.60
   5  -1  -7    0.06    2.10
   5  -1  -7    2.08    2.16
  -5   1   7    1.82    2.07
   5  -1  -6  153.45    8.03
   5  -1  -6  125.31    6.93
   5  -1  -6  144.09    5.85
  -5   1   6  148.69    7.59
   5  -1  -5  501.14   20.12
   5  -1  -5  510.75   22.10
   5  -1  -5  496.86   17.88
  -5   1   5  512.28   19.59
   5  -1  -4  191.96    8.96
   5  -1  -4  191.00   10.78
   5  -1  -4  178.78    7.62
  -5   1   4  191.23    8.87
   5  -1  -3  501.90   18.74
   5  -1  -3  469.31   16.81
   5  -1  -3  496.26   18.02
  -5   1   3  507.23   18.92
   5  -1  -2    0.92    1.19
   5  -1  -2   -0.02    1.57
   5  -1  -2    0.42    0.99
  -5   1   2    0.46    1.75
   5  -1  -1  232.75    8.99
   5  -1  -1  234.83    8.39
   5  -1  -1  241.20    9.70
   5  -1  -1  232.45    8.62
  -5   1   1  231.11    9.55
   5  -1   0  351.47   12.33
   5  -1   0  386.29   12.29
   5  -1   0  365.68   12.13
   5  -1   0  363.03   13.55
   5  -1   0  363.70   13.16
  -5   1   0  379.23   12.15
  -5   1   0  374.66   11.97
  -5   1   0  350.77   13.36
   5  -1   1    0.04    0.97
   5  -1   1    1.23    0.88
   5  -1   1    0.00    1.59
   5  -1   1    1.32    1.57
  -5   1  -1    0.49    0.95
   5  -1   2   41.06    3.24
   5  -1   2   39.28    3.62
  -5   1  -2   34.46    2.63
  -5   1  -2   39.88    3.67
   5  -1   3  198.10    7.64
   5  -1   3  197.94    8.42
  -5   1  -3  200.34    8.51
   5  -1   4  163.28    6.39
   5  -1   4  161.74    7.40
  -5   1  -4  183.17    7.59
  -5   1  -4  162.07   10.35
   5  -1   5  102.99    4.33
   5  -1   5  103.15    5.64
  -5   1  -5  141.96    6.58
  -5   1  -5  104.08    6.32
   5  -1   6 3211.41  126.67
  -5   1  -6 3260.96  130.03
   5  -1   7  253.73    9.64
  -5   1  -7  268.01   11.52
  -5   1  -7  265.15   11.86
  -5   1  -8 1386.23   51.84
  -5   1  -8 1375.97   52.03
  -5   1  -9   10.53    3.09
  -5   1  -9   16.56    5.85
   5  -1  10   62.31    4.71
  -5   1 -10   67.88    5.26
   5  -1  11   63.85    4.25
  -5   1 -11   67.55    4.90
   5  -1  12    0.05    1.26
  -5   1 -12    2.69    1.65
   5   0  -9   51.77    3.60
   5   0  -9   48.01    3.78
   5   0  -9   45.77    2.36
  -5   0   9   47.94    3.32
   5   0  -8   -0.01    1.77
   5   0  -8    1.51    1.83
  -5   0   8    0.91    1.55
   5   0  -7   -0.02    3.23
   5   0  -7    0.56    1.83
  -5   0   7    0.47    1.57
   5   0  -6  143.25    7.82
   5   0  -6  127.63    7.17
  -5   0   6  132.09    6.66
   5   0  -5  276.98   13.31
   5   0  -5  279.72   11.65
   5   0  -5  271.64    9.96
  -5   0   5  280.54   11.25
   5   0  -4   11.68    3.15
   5   0  -4   14.31    2.93
   5   0  -4   12.55    2.13
  -5   0   4   12.66    2.70
   5   0  -3   18.99    3.22
   5   0  -3   23.80    2.95
   5   0  -3   16.63    2.57
  -5   0   3   16.48    2.78
   5   0  -2    0.64    4.15
   5   0  -2   10.05    2.28
   5   0  -2   11.17    2.39
   5   0  -2   12.88    1.73
  -5   0   2   10.59    2.36
   5   0  -1  316.44   11.46
   5   0  -1  322.66   11.33
   5   0  -1  313.04   11.79
  -5   0   1  316.13   11.60
   5   0   0  133.93    5.48
   5   0   0  136.45    5.41
   5   0   0  129.23    6.22
   5   0   0  134.23    5.96
  -5   0   0  135.36    5.07
  -5   0   0  124.64    5.76
   5   0   1   -0.01    0.76
   5   0   1    0.07    0.78
   5   0   1   -0.06    1.29
   5   0   1    0.18    1.23
  -5   0  -1    0.49    0.67
  -5   0  -1   -0.05    0.60
  -5   0  -1    0.05    1.24
   5   0   2  781.32   25.59
   5   0   2  743.51   26.00
   5   0   2  742.96   26.29
   5   0   2  761.39   24.85
  -5   0  -2  768.66   24.65
  -5   0  -2  762.91   25.00
  -5   0  -2  732.53   25.55
   5   0   3   42.77    3.25
   5   0   3   43.01    3.68
  -5   0  -3   42.43    2.78
  -5   0  -3   40.39    3.50
   5   0   4   10.91    1.94
   5   0   4   10.96    2.51
  -5   0  -4   10.76    2.40
   5   0   5  544.39   18.38
   5   0   5  539.11   19.28
  -5   0  -5  530.75   19.21
   5   0   6  802.46   31.15
  -5   0  -6  796.21   28.51
  -5   0  -6  790.36   28.76
   5   0   7 1738.95   64.22
  -5   0  -7 1740.99   63.08
  -5   0  -7 1852.61   69.26
  -5   0  -7 1835.38   68.89
  -5   0  -8    7.95    1.66
  -5   0  -8    9.61    3.13
  -5   0  -8    9.18    2.96
   5   0   9   -0.13    1.67
  -5   0  -9   -0.16    1.87
   5   0  10    0.20    2.13
  -5   0 -10    1.86    1.22
  -5   0 -10    1.13    2.22
   5   0  11   17.07    2.99
  -5   0 -11   15.30    1.71
  -5   0 -11   19.30    3.27
   5   0  12   90.22    4.67
  -5   0 -12   89.15    4.93
   5   1  -9   58.11    3.51
   5   1  -9   61.03    3.77
   5   1  -9   56.36    2.84
  -5  -1   9   54.05    2.38
   5   1  -8    0.00    1.89
   5   1  -8    2.13    1.83
   5   1  -8    1.87    1.19
  -5  -1   8    1.13    1.28
  -5  -1   8    1.72    1.16
   5   1  -7  270.77   11.33
   5   1  -7  266.30    9.67
   5   1  -7  274.77   11.30
  -5  -1   7  278.86   10.26
   5   1  -6   28.46    2.58
   5   1  -6   26.23    3.92
   5   1  -6   28.63    3.76
  -5  -1   6   28.53    2.80
   5   1  -5  850.64   32.39
   5   1  -5  838.22   29.20
   5   1  -5  854.23   31.62
  -5  -1   5  821.15   29.37
   5   1  -4   -0.85    2.97
   5   1  -4   10.54    2.85
   5   1  -4   10.37    1.74
  -5  -1   4   13.77    2.11
  -5  -1   4    9.26    1.60
   5   1  -3   20.02    3.29
   5   1  -3   22.73    3.23
   5   1  -3   22.24    2.43
  -5  -1   3   23.56    2.47
  -5  -1   3   21.78    1.93
   5   1  -2   24.66    2.98
   5   1  -2   22.41    2.97
   5   1  -2   20.96    2.67
   5   1  -2   22.07    3.15
  -5  -1   2   21.88    3.66
  -5  -1   2   21.58    1.98
   5   1  -1  554.21   19.26
   5   1  -1  559.41   19.62
   5   1  -1  563.35   19.95
   5   1  -1  685.87   22.69
  -5  -1   1  575.47   18.72
  -5  -1   1  554.29   18.94
  -5  -1   1  540.80   18.17
   5   1   0   32.45    2.50
   5   1   0   31.37    2.75
   5   1   0   33.05    5.12
   5   1   0   32.32    2.95
  -5  -1   0   36.14    2.24
  -5  -1   0   31.76    2.67
  -5  -1   0   39.30    2.55
   5   1   1  339.93   11.25
   5   1   1  350.23   12.00
   5   1   1  351.72   12.93
   5   1   1  377.12   12.95
   5   1   1  339.22   12.45
  -5  -1  -1  410.63   13.29
  -5  -1  -1  360.04   11.92
  -5  -1  -1  348.72   11.95
  -5  -1  -1  369.46   12.55
   5   1   2  857.92   28.81
   5   1   2  843.25   29.50
   5   1   2  901.57   30.55
   5   1   2  824.44   29.01
  -5  -1  -2  824.98   29.37
  -5  -1  -2  864.95   29.78
  -5  -1  -2  864.40   29.72
  -5  -1  -2  866.20   28.01
  -5  -1  -2  817.06   27.93
   5   1   3  269.27    9.05
   5   1   3  270.25    8.86
   5   1   3  271.85   10.26
   5   1   3  274.31   10.48
  -5  -1  -3  264.64    9.25
  -5  -1  -3  273.76    9.16
  -5  -1  -3  269.89    8.76
  -5  -1  -3  279.25    9.26
  -5  -1  -3  267.40    9.63
   5   1   4  769.54   26.57
   5   1   4  757.71   26.61
  -5  -1  -4  724.26   24.71
  -5  -1  -4  785.66   26.37
  -5  -1  -4  764.82   26.15
   5   1   5  712.70   24.35
   5   1   5  722.97   25.45
  -5  -1  -5  698.67   24.14
  -5  -1  -5  741.09   25.45
  -5  -1  -5  733.35   25.30
   5   1   6  107.04    4.62
   5   1   6  122.15    5.77
  -5  -1  -6  110.47    5.06
  -5  -1  -6  112.53    5.76
   5   1   7   17.25    2.61
  -5  -1  -7   18.32    2.45
  -5  -1  -7   17.95    3.21
  -5  -1  -7   17.37    2.70
   5   1   8    6.11    2.85
  -5  -1  -8   15.23    2.40
  -5  -1  -8   14.17    2.64
   5   1   9  920.30   34.20
  -5  -1  -9  890.59   32.11
  -5  -1  -9  987.73   35.75
   5   1  10  231.34   10.20
  -5  -1 -10  221.91    8.98
  -5  -1 -10  245.10   10.11
   5   1  11  172.86    8.01
  -5  -1 -11  162.91    6.62
  -5  -1 -11  180.85    7.86
   5   1  12   97.74    5.17
  -5  -1 -12   90.35    3.97
  -5  -1 -12   96.98    4.73
   5   2  -9   68.09    3.64
   5   2  -9   68.69    3.45
   5   2  -9   67.65    3.25
  -5  -2   9   66.05    3.20
   5   2  -8  120.30    6.01
   5   2  -8  125.50    5.79
   5   2  -8  122.76    5.20
  -5  -2   8  125.85    5.28
   5   2  -7   68.16    4.91
   5   2  -7   65.89    4.52
   5   2  -7   65.06    3.66
  -5  -2   7   65.13    3.80
   5   2  -6   23.35    3.70
   5   2  -6   24.20    3.72
   5   2  -6   22.72    2.37
   5   2  -5  196.04    9.31
   5   2  -5  200.55    9.13
   5   2  -5  186.08    7.18
   5   2  -4   10.09    2.97
   5   2  -4   11.87    3.06
   5   2  -4   11.03    1.68
  -5  -2   4   10.30    2.11
   5   2  -3  454.40   16.96
   5   2  -3  449.47   17.02
   5   2  -3  453.32   15.74
  -5  -2   3  451.90   16.10
   5   2  -2   84.28    5.14
   5   2  -2   87.47    6.89
   5   2  -2   87.30    4.43
   5   2  -2   87.84    4.07
  -5  -2   2   89.09    4.55
   5   2  -1  836.44   31.01
   5   2  -1  896.79   31.62
   5   2  -1  879.66   30.81
   5   2  -1  839.77   29.11
  -5  -2   1  879.66   29.17
  -5  -2   1  848.02   29.40
   5   2   0   52.17    3.02
   5   2   0   53.02    3.77
   5   2   0   52.56    3.92
   5   2   0   55.12    5.48
  -5  -2   0   52.62    2.60
  -5  -2   0   50.74    3.37
   5   2   1   19.50    1.65
   5   2   1   20.57    2.51
   5   2   1   20.34    2.88
   5   2   1   19.05    2.78
  -5  -2  -1   19.69    1.63
   5   2   2   18.79    2.22
   5   2   2   16.77    2.82
   5   2   2   18.34    1.58
   5   2   2   15.89    2.86
  -5  -2  -2   15.69    1.56
   5   2   3    0.00    1.03
   5   2   3    7.12    1.69
   5   2   3    7.19    1.06
   5   2   3    9.15    2.27
   5   2   3   10.08    1.28
   5   2   3    7.48    2.31
  -5  -2  -3    8.67    1.83
  -5  -2  -3    8.74    1.29
   5   2   4  110.41    4.64
   5   2   4  110.50    5.42
   5   2   4  109.77    5.78
  -5  -2  -4  117.80    5.28
  -5  -2  -4  109.56    4.35
   5   2   5  283.23   10.52
   5   2   5  283.72   11.00
  -5  -2  -5  276.43   10.45
  -5  -2  -5  277.53    9.48
  -5  -2  -5  288.74    9.85
   5   2   6   82.15    4.56
   5   2   6   85.18    4.34
  -5  -2  -6   85.99    4.81
  -5  -2  -6   85.86    4.04
   5   2   7   49.07    3.96
   5   2   7   49.21    2.92
   5   2   7   49.63    3.10
  -5  -2  -7   49.09    3.83
  -5  -2  -7   48.39    3.14
   5   2   8    4.46    2.50
  -5  -2  -8    6.11    2.46
  -5  -2  -8    6.80    1.83
   5   2   9    5.59    2.45
  -5  -2  -9    8.09    2.23
  -5  -2  -9    0.00    1.74
   5   2  10   40.76    4.27
  -5  -2 -10   41.56    3.74
  -5  -2 -10   42.20    3.17
   5   2  11   18.90    3.22
  -5  -2 -11   21.06    2.78
  -5  -2 -11   19.98    2.28
   5   2  12   -0.06    1.36
  -5  -2 -12    0.62    1.10
  -5  -2 -12   -0.02    0.90
   5   3  -8   -0.04    1.48
   5   3  -8    0.60    1.18
   5   3  -8    0.56    1.12
  -5  -3   8    0.85    1.33
   5   3  -7  143.98    7.04
   5   3  -7  142.90    6.34
   5   3  -7  141.51    6.10
  -5  -3   7  141.57    6.54
   5   3  -6   71.61    5.13
   5   3  -6   72.55    4.68
   5   3  -6   71.97    4.13
  -5  -3   6   69.73    4.68
   5   3  -5  327.20   13.34
   5   3  -5  319.53   12.80
   5   3  -5  309.78   11.42
  -5  -3   5  307.43   12.08
   5   3  -4   10.24    3.17
   5   3  -4   10.80    3.03
   5   3  -4   19.09    2.19
  -5  -3   4   13.49    2.77
   5   3  -3   24.95    3.33
   5   3  -3   25.15    3.55
   5   3  -3   25.26    2.31
   5   3  -3   22.38    2.04
  -5  -3   3   26.16    3.26
   5   3  -2   -0.81    1.30
   5   3  -2    0.78    1.48
   5   3  -2   -0.11    0.84
   5   3  -2    0.01    0.96
   5   3  -2    0.60    1.00
  -5  -3   2    0.30    1.33
   5   3  -1   42.03    3.17
   5   3  -1   40.18    3.93
   5   3  -1   38.95    3.12
   5   3  -1   40.48    3.12
  -5  -3   1   42.68    3.64
   5   3   0  134.11    5.48
   5   3   0  132.22    6.55
   5   3   0  129.31    6.04
   5   3   0  129.26    6.05
  -5  -3   0  134.42    6.37
   5   3   1   39.01    2.32
   5   3   1   39.93    3.56
   5   3   1   40.26    3.55
   5   3   1   41.65    5.67
   5   3   2   66.93    4.23
   5   3   2   65.03    4.49
   5   3   2   64.67    4.46
   5   3   3   58.57    3.78
   5   3   3   57.87    4.28
   5   3   3   55.69    4.31
  -5  -3  -3   57.22    4.23
   5   3   4   13.44    1.57
   5   3   4   15.59    2.80
   5   3   4   13.75    2.82
  -5  -3  -4   15.40    2.76
  -5  -3  -4   16.78    2.23
   5   3   5   65.49    3.49
   5   3   5   67.77    4.44
   5   3   5   69.34    4.35
  -5  -3  -5   68.61    4.69
  -5  -3  -5   69.39    3.77
   5   3   6  190.40    7.58
   5   3   6  194.39    7.96
   5   3   6  193.90    7.73
  -5  -3  -6  197.99    8.68
  -5  -3  -6  187.56    8.59
   5   3   7   75.25    4.58
   5   3   7   78.26    4.15
   5   3   7   78.98    3.92
  -5  -3  -7   79.12    5.29
  -5  -3  -7   81.63    3.80
   5   3   8   93.30    5.36
   5   3   8   91.83    4.16
  -5  -3  -8   91.96    5.66
   5   3   9   25.90    3.61
  -5  -3  -9   36.34    3.79
   5   3  10    1.29    2.06
  -5  -3 -10    1.72    2.00
   5   3  11   26.21    3.30
  -5  -3 -11   23.94    3.13
   5   3  12   31.02    3.17
  -5  -3 -12   29.96    2.88
   5   4  -8    0.02    1.28
   5   4  -8    0.20    1.06
  -5  -4   8    1.10    1.35
   5   4  -7   21.35    3.06
   5   4  -7   19.97    2.07
   5   4  -7   21.54    4.01
  -5  -4   7   21.70    2.94
   5   4  -6   73.96    5.15
   5   4  -6   73.44    4.16
   5   4  -6   73.49    4.24
  -5  -4   6   74.96    4.88
   5   4  -5  213.56    9.58
   5   4  -5  213.32    8.86
   5   4  -5  218.11    8.72
  -5  -4   5  217.54    9.58
   5   4  -4  277.29   11.62
   5   4  -4  278.67   11.34
   5   4  -4  289.20   10.89
  -5  -4   4  285.47   11.88
   5   4  -3  377.45   14.67
   5   4  -3  385.29   14.86
   5   4  -3  366.20   13.26
  -5  -4   3  387.68   15.18
   5   4  -2  317.14   12.28
   5   4  -2  324.85   12.86
   5   4  -2  314.02   11.19
   5   4  -2  309.96   11.26
   5   4  -2  322.02   11.81
  -5  -4   2  327.61   13.07
   5   4  -1   80.95    4.52
   5   4  -1   85.68    8.20
   5   4  -1   83.17    4.32
   5   4  -1   83.15    4.10
   5   4  -1   86.49    4.76
  -5  -4   1   85.23    5.56
   5   4   0  699.28   25.52
   5   4   0  697.17   23.88
   5   4   0  673.78   23.76
   5   4   0  693.06   23.28
   5   4   0  690.83   24.65
  -5  -4   0  507.34   20.20
   5   4   1  569.18   19.17
   5   4   1  571.06   21.12
   5   4   1  563.34   20.46
   5   4   1  546.80   19.92
  -5  -4  -1  506.27   16.99
   5   4   2  719.65   26.10
   5   4   2  714.76   25.86
   5   4   2  690.66   25.27
   5   4   3   94.19    5.60
   5   4   3   93.08    5.74
   5   4   3   92.11    5.78
  -5  -4  -3  180.51    8.35
   5   4   4  204.52    8.93
   5   4   4  202.25   12.20
  -5  -4  -4  211.77    9.30
  -5  -4  -4  205.92    8.64
   5   4   5    8.64    1.62
   5   4   5    9.44    2.72
   5   4   5    9.73    2.46
  -5  -4  -5   12.32    2.98
  -5  -4  -5    9.98    2.32
   5   4   6   52.84    3.31
   5   4   6   55.01    4.13
   5   4   6   53.41    5.40
  -5  -4  -6   53.10    7.27
  -5  -4  -6   48.46    3.50
   5   4   7   74.68    4.25
   5   4   7   73.47    4.39
   5   4   7   72.90    3.85
  -5  -4  -7   71.83    5.25
  -5  -4  -7   71.66    3.96
   5   4   8  102.53    5.38
   5   4   8   97.02    4.61
  -5  -4  -8  101.50    6.03
  -5  -4  -8   97.56    4.48
   5   4   9   17.70    2.97
  -5  -4  -9   18.75    3.30
   5   4  10   20.31    3.08
  -5  -4 -10   20.45    3.20
   5   4  11    1.29    1.70
  -5  -4 -11   -0.13    2.93
   5   5  -7  163.49    6.88
   5   5  -7  163.76    6.32
  -5  -5   7  169.73    7.09
   5   5  -6    1.50    1.03
   5   5  -6    0.06    1.72
   5   5  -6   -0.09    1.44
  -5  -5   6    1.61    1.81
   5   5  -5    8.65    2.66
   5   5  -5    8.00    1.87
   5   5  -5    8.60    2.15
  -5  -5   5    8.36    2.72
   5   5  -4  121.87    6.56
   5   5  -4  117.57    5.77
   5   5  -4  122.13    6.08
  -5  -5   4  121.40    6.79
   5   5  -3   22.26    3.42
   5   5  -3   24.35    3.17
   5   5  -3   24.50    2.81
  -5  -5   3   25.49    3.78
   5   5  -2  420.32   15.76
   5   5  -2  413.62   15.70
   5   5  -2  410.65   14.90
   5   5  -2  401.96   14.62
  -5  -5   2  431.05   16.70
   5   5  -1   27.70    3.05
   5   5  -1   27.50    3.63
   5   5  -1   28.61    2.99
   5   5  -1   26.81    3.16
   5   5  -1   27.12    2.45
  -5  -5   1   27.02    6.45
   5   5   0  820.32   28.90
   5   5   0  847.43   31.06
   5   5   0  815.83   29.14
   5   5   0  802.59   28.12
   5   5   0  841.74   30.76
  -5  -5   0  858.28   32.05
   5   5   1  378.32   15.02
   5   5   1  365.25   12.82
   5   5   1  391.12   14.84
   5   5   1  385.44   15.03
  -5  -5  -1  346.76   12.60
   5   5   2 1101.51   40.44
   5   5   2 1096.16   40.71
   5   5   2 1079.03   40.23
  -5  -5  -2 1034.11   36.99
   5   5   3 3439.07  138.96
   5   5   3 3443.76  138.96
  -5  -5  -3 4111.02  167.90
  -5  -5  -3 3443.40  138.37
  -5  -5  -3 3165.09  126.91
   5   5   4 1110.36   41.42
   5   5   4 1100.97   40.98
  -5  -5  -4 1097.80   41.48
  -5  -5  -4 1110.91   40.91
   5   5   5  365.79   14.48
   5   5   5  366.61   14.09
  -5  -5  -5  359.86   14.65
  -5  -5  -5  360.75   14.05
   5   5   6  130.41    5.26
   5   5   6  133.89    6.78
   5   5   6  131.57    5.98
  -5  -5  -6   88.67    6.06
  -5  -5  -6  129.63    6.26
   5   5   7  177.36    7.02
   5   5   7  180.06    7.86
   5   5   7  177.80    6.93
  -5  -5  -7  176.68    8.37
  -5  -5  -7  176.40    7.42
   5   5   8   30.49    2.93
   5   5   8   31.78    2.94
  -5  -5  -8   30.98    3.77
  -5  -5  -8   29.37    4.20
   5   5   9   50.86    2.90
  -5  -5  -9   52.78    4.34
  -5  -5  -9   49.57    2.93
   5   5  10  183.87    7.49
  -5  -5 -10  179.90    7.85
  -5  -5 -10  163.10    5.57
   5   5  11    7.67    2.02
  -5  -5 -11    5.11    3.63
   5   6  -6   14.69    2.43
   5   6  -6   13.71    2.06
  -5  -6   6   14.91    2.50
   5   6  -5   13.59    2.67
   5   6  -5   13.13    2.28
  -5  -6   5   14.60    4.69
   5   6  -4   93.53    5.35
   5   6  -4   94.21    4.90
  -5  -6   4   95.55    8.31
   5   6  -3   25.46    2.65
   5   6  -3   23.18    3.21
   5   6  -3   24.59    2.85
  -5  -6   3   25.36    3.56
   5   6  -2  258.96   10.19
   5   6  -2  258.82   10.21
   5   6  -2  268.11   10.53
   5   6  -2  255.07    9.66
  -5  -6   2  271.53   11.38
   5   6  -1   56.47    4.23
   5   6  -1   55.97    3.75
   5   6  -1   56.96    4.01
  -5  -6   1   53.19    3.58
  -5  -6   1   58.48    4.92
   5   6   0  139.69    5.86
   5   6   0  138.74    6.02
   5   6   0  146.10    7.09
  -5  -6   0  132.95    5.89
  -5  -6   0  146.29    7.62
   5   6   1  238.82    8.55
   5   6   1  233.63    9.33
   5   6   1  237.21   10.18
  -5  -6  -1  239.65   10.16
  -5  -6  -1  224.88    8.68
  -5  -6  -1  245.99   10.76
   5   6   2   26.27    3.33
   5   6   2   26.88    3.90
  -5  -6  -2   26.21    3.68
  -5  -6  -2   26.33    2.57
   5   6   3  107.71    6.26
   5   6   3  109.29    6.47
  -5  -6  -3  112.57    6.63
  -5  -6  -3  109.07    6.36
  -5  -6  -3  103.44    4.85
   5   6   4  388.17   15.29
   5   6   4  410.28   15.69
  -5  -6  -4  378.16   15.05
  -5  -6  -4  387.41   15.20
  -5  -6  -4  363.97   12.98
   5   6   5  202.92    8.57
   5   6   5  184.32    8.68
  -5  -6  -5  186.77    8.78
  -5  -6  -5  185.09    8.41
  -5  -6  -5  176.66    6.85
   5   6   6  289.67   11.69
   5   6   6  285.69   10.73
  -5  -6  -6  293.74   11.80
  -5  -6  -6  290.01   11.57
  -5  -6  -6  272.44    9.61
   5   6   7    4.95    1.38
   5   6   7    4.55    2.34
   5   6   7   10.62    1.66
  -5  -6  -7    4.91    2.50
  -5  -6  -7    5.00    2.23
   5   6   8  116.97    4.87
   5   6   8  121.11    5.55
  -5  -6  -8  120.62    6.21
  -5  -6  -8  117.49    5.52
   5   6   9   53.70    3.17
   5   6   9   55.12    3.04
  -5  -6  -9   55.52    4.14
  -5  -6  -9   54.06    3.19
   5   6  10   22.11    2.19
  -5  -6 -10   24.46    2.73
  -5  -6 -10   20.80    1.57
   5   7  -4    0.46    1.31
  -5  -7   4    0.08    1.13
  -5  -7   4    0.35    1.29
   5   7  -3   15.97    1.22
   5   7  -3   19.96    2.58
  -5  -7   3   19.80    2.38
  -5  -7   3   21.91    2.81
   5   7  -2    8.73    1.69
   5   7  -2   10.13    2.14
  -5  -7   2    9.68    1.85
  -5  -7   2    9.30    2.10
  -5  -7   2   11.75    2.56
   5   7  -1   57.20    3.45
   5   7  -1   53.33    3.71
  -5  -7   1   57.28    3.67
  -5  -7   1   54.17    3.57
  -5  -7   1   56.15    4.27
   5   7   0   68.17    3.26
   5   7   0   67.26    3.51
   5   7   0   72.25    4.65
  -5  -7   0   67.50    3.94
  -5  -7   0   73.79    4.39
  -5  -7   0   70.40    4.74
   5   7   1    2.80    1.57
   5   7   1    3.71    2.31
  -5  -7  -1    2.47    1.72
  -5  -7  -1    2.97    2.14
  -5  -7  -1   18.02    4.05
   5   7   2  244.46    9.55
   5   7   2  249.71   10.58
  -5  -7  -2  259.25   10.41
  -5  -7  -2  244.52    9.20
   5   7   3   18.27    2.96
   5   7   3   18.71    3.37
  -5  -7  -3   21.15    3.25
  -5  -7  -3   18.84    2.37
   5   7   4   20.69    3.16
   5   7   4   20.69    3.11
  -5  -7  -4   19.51    3.17
  -5  -7  -4   20.11    3.23
  -5  -7  -4   19.36    2.22
   5   7   5  123.26    6.52
   5   7   5  131.26    6.20
  -5  -7  -5  124.95    6.18
  -5  -7  -5  126.83    6.46
  -5  -7  -5  120.06    6.49
   5   7   6   54.09    4.22
   5   7   6   52.27    3.34
  -5  -7  -6   51.02    3.86
  -5  -7  -6   51.68    4.00
  -5  -7  -6   46.79    2.76
   5   7   7  159.68    7.07
  -5  -7  -7  160.99    6.93
  -5  -7  -7  150.16    6.71
  -5  -7  -7  141.80    5.14
   5   7   8   33.44    2.93
  -5  -7  -8   32.39    2.98
  -5  -7  -8   33.04    2.95
   5   7   9  172.04    6.02
  -5  -7  -9  176.12    6.63
  -5  -7  -9  174.97    6.37
   5   8  -1   90.82    4.05
   5   8  -1   86.73    3.63
  -5  -8   1   92.79    4.35
  -5  -8   1   88.73    4.18
   5   8   0   42.61    3.22
   5   8   0   36.73    2.12
  -5  -8   0   42.67    3.12
  -5  -8   0   41.41    2.62
  -5  -8   0   40.40    2.98
   5   8   1    3.81    0.95
  -5  -8  -1    2.55    1.61
  -5  -8  -1    0.04    1.51
  -5  -8  -1   -0.06    1.50
   5   8   2    7.66    1.59
  -5  -8  -2    7.27    2.04
  -5  -8  -2    7.94    1.84
   5   8   3    2.74    1.66
  -5  -8  -3   -0.05    1.87
  -5  -8  -3    5.33    1.51
   5   8   4   80.51    6.84
   5   8   4   80.20    4.44
  -5  -8  -4   78.51    4.06
  -5  -8  -4   81.00    4.59
  -5  -8  -4   73.85    5.02
   5   8   5    0.01    1.22
   5   8   5    0.47    1.41
  -5  -8  -5    0.22    1.12
  -5  -8  -5   -0.07    1.41
  -5  -8  -5    0.67    0.92
   5   8   6    0.62    0.97
   5   8   6    0.00    1.47
  -5  -8  -6    0.67    1.10
  -5  -8  -6   -0.01    1.47
  -5  -8  -6    0.64    0.81
   5   8   7    0.00    0.91
  -5  -8  -7    0.00    0.89
   6  -6  -3    0.12    1.31
   6  -6  -3    0.59    1.36
   6  -6  -2   39.13    3.08
   6  -6  -2   37.90    3.15
  -6   6   2   35.41    2.14
  -6   6   2   33.09    1.86
   6  -6  -1    0.04    1.00
   6  -6  -1    0.45    1.01
   6  -6  -1    0.00    0.74
  -6   6   1    0.09    0.85
  -6   6   1    0.00    0.62
   6  -6   0    0.98    1.01
   6  -6   0    0.00    1.13
  -6   6   0    0.51    1.16
  -6   6   0    0.00    0.73
   6  -6   1    0.04    1.32
  -6   6  -1    1.47    1.27
  -6   6  -1    0.01    0.70
   6  -6   2   55.55    3.88
  -6   6  -2   57.73    3.78
  -6   6  -2   48.89    2.19
   6  -6   3    0.04    1.74
  -6   6  -3    3.04    1.69
   6  -6   4   21.73    2.80
  -6   6  -4   20.74    2.73
   6  -5  -5    0.09    2.43
   6  -5  -5    0.14    1.29
  -6   5   5    0.39    1.05
   6  -5  -4   39.74    3.61
   6  -5  -4   36.93    3.56
  -6   5   4   37.36    2.94
   6  -5  -3    2.23    1.87
   6  -5  -3    1.12    1.98
  -6   5   3    1.31    1.54
   6  -5  -2  268.58   10.63
   6  -5  -2  265.40   10.93
   6  -5  -2  264.89    8.92
  -6   5   2  254.82    8.76
  -6   5   2  263.93   10.05
   6  -5  -1   69.11    4.27
   6  -5  -1   66.76    4.76
   6  -5  -1   68.67    3.73
  -6   5   1   66.84    3.63
  -6   5   1   69.17    4.25
   6  -5   0   70.90    4.03
   6  -5   0   70.78    4.34
   6  -5   0   72.13    4.34
  -6   5   0   70.73    4.02
  -6   5   0   72.96    4.34
   6  -5   1   13.32    1.81
   6  -5   1   13.51    2.12
   6  -5   1   14.53    2.79
  -6   5  -1   13.38    2.43
  -6   5  -1   12.23    2.24
   6  -5   2   22.50    2.00
   6  -5   2   24.53    3.35
  -6   5  -2   19.74    2.88
  -6   5  -2   24.64    2.56
   6  -5   3    5.46    2.23
  -6   5  -3    5.06    2.04
  -6   5  -3   -0.00    1.62
   6  -5   4   15.79    2.98
  -6   5  -4   15.92    2.85
  -6   5  -4   16.41    2.15
   6  -5   5   41.83    3.60
  -6   5  -5   41.71    3.68
  -6   5  -5   41.10    2.78
   6  -5   6   53.12    3.37
  -6   5  -6   21.72    3.34
  -6   5  -6   51.74    2.72
   6  -4  -6    4.67    2.16
   6  -4  -6    4.36    1.07
   6  -4  -6    3.51    1.69
  -6   4   6    4.96    2.04
   6  -4  -5   30.41    5.74
   6  -4  -5   29.55    3.15
  -6   4   5   30.52    3.29
   6  -4  -4    0.39    1.66
   6  -4  -4    0.42    1.58
  -6   4   4   -0.03    1.56
   6  -4  -3    0.98    1.66
   6  -4  -3   -0.08    1.73
  -6   4   3   -0.05    1.62
   6  -4  -2  112.95    6.04
   6  -4  -2  107.69    6.40
   6  -4  -2  112.08    4.72
  -6   4   2  113.70    6.22
   6  -4  -1    0.07    1.73
   6  -4  -1    2.03    2.11
   6  -4  -1    1.94    1.43
  -6   4   1    1.30    1.20
  -6   4   1    0.67    2.00
   6  -4   0    6.97    1.96
   6  -4   0    8.10    2.56
   6  -4   0    6.99    2.23
  -6   4   0    7.45    1.82
  -6   4   0   -0.11    2.70
   6  -4   1   23.96    2.30
   6  -4   1   25.12    3.00
   6  -4   1   26.05    3.43
  -6   4  -1   25.55    2.83
  -6   4  -1   22.60    3.56
   6  -4   2    0.01    1.44
   6  -4   2    5.99    2.18
  -6   4  -2    3.65    2.95
  -6   4  -2   -0.06    1.94
   6  -4   3   10.21    2.97
  -6   4  -3    8.84    2.55
  -6   4  -3   10.36    2.65
   6  -4   4   72.62    5.19
  -6   4  -4   78.17    4.98
  -6   4  -4   74.27    4.87
   6  -4   5   32.67    3.60
  -6   4  -5   33.03    3.57
   6  -4   6   48.65    3.78
  -6   4  -6   47.40    4.08
  -6   4  -6   48.98    3.81
   6  -4   7    4.29    1.53
  -6   4  -7    3.86    2.11
  -6   4  -7    0.07    1.80
  -6   4  -8  105.78    5.31
  -6   4  -8  106.19    4.90
   6  -3  -7   13.88    2.58
   6  -3  -7   11.66    1.96
  -6   3   7   11.79    2.58
   6  -3  -6  257.61   10.58
   6  -3  -6  248.55    9.09
   6  -3  -6  249.80    9.16
  -6   3   6  255.70   10.46
   6  -3  -5   11.20    2.94
   6  -3  -5    8.86    1.86
   6  -3  -5    9.70    2.38
  -6   3   5   12.65    2.95
   6  -3  -4   79.77    5.50
   6  -3  -4   74.40    3.70
   6  -3  -4   78.43    5.12
  -6   3   4   77.35    5.35
   6  -3  -3   10.44    2.90
   6  -3  -3   10.46    2.88
  -6   3   3    9.30    3.01
   6  -3  -2  193.46    8.65
   6  -3  -2  186.28    8.92
   6  -3  -2  196.08    7.49
  -6   3   2  188.11    8.93
   6  -3  -1   40.84    3.65
   6  -3  -1   41.20    4.41
   6  -3  -1   41.08    3.24
  -6   3   1   40.04    4.38
   6  -3   0    9.68    2.21
   6  -3   0    9.69    3.14
   6  -3   0   17.84    2.69
  -6   3   0   12.38    1.83
  -6   3   0   16.50    3.48
   6  -3   1   84.43    4.22
   6  -3   1   89.63    5.41
   6  -3   1   84.63    5.46
  -6   3  -1   81.54    4.29
  -6   3  -1   92.58    6.40
   6  -3   2   71.76    4.40
   6  -3   2   75.63    5.34
  -6   3  -2   72.88    4.31
  -6   3  -2   81.82    5.85
   6  -3   3    0.12    1.32
   6  -3   3    2.40    2.18
  -6   3  -3    3.65    1.79
  -6   3  -3    0.04    2.19
   6  -3   4  273.83   11.69
  -6   3  -4  279.89   11.21
  -6   3  -4  274.16   11.74
   6  -3   5  300.42   12.28
  -6   3  -5  298.30   11.92
  -6   3  -5  293.98   12.36
   6  -3   6   58.37    4.25
  -6   3  -6   55.22    4.53
  -6   3  -6   56.14    4.67
   6  -3   7   34.99    3.12
  -6   3  -7   36.80    3.85
  -6   3  -8  134.27    6.64
  -6   3  -9    2.87    1.84
  -6   3  -9    0.06    1.81
   6  -2  -8   22.50    2.61
   6  -2  -8   21.88    2.59
  -6   2   8   22.98    2.70
   6  -2  -7    5.04    2.23
   6  -2  -7    0.06    1.96
  -6   2   7    7.55    2.18
   6  -2  -6   29.82    3.79
   6  -2  -6   30.07    3.08
   6  -2  -6   26.77    2.33
  -6   2   6   30.18    3.63
   6  -2  -5   93.58    5.89
   6  -2  -5   85.44    4.74
   6  -2  -5   87.19    4.75
  -6   2   5   89.80    5.77
   6  -2  -4  218.99    9.81
   6  -2  -4  210.15    8.39
   6  -2  -4  213.72    9.17
  -6   2   4  215.02    9.80
   6  -2  -3   21.88    3.49
   6  -2  -3   21.39    2.24
   6  -2  -3   22.50    3.35
  -6   2   3   23.16    3.61
   6  -2  -2   43.90    3.64
   6  -2  -2   18.31    3.54
   6  -2  -2   30.95    2.32
  -6   2   2   17.33    3.87
   6  -2  -1  330.33   12.65
   6  -2  -1  329.86   13.55
   6  -2  -1  341.96   12.73
  -6   2   1  326.59   13.71
   6  -2   0 1185.84   43.26
   6  -2   0 1213.57   45.69
   6  -2   0 1253.83   45.81
  -6   2   0 1255.07   52.07
   6  -2   1 1185.52   44.25
   6  -2   1 1207.52   44.79
  -6   2  -1 1156.79   41.09
  -6   2  -1 1249.35   48.06
   6  -2   2  582.28   21.69
   6  -2   2  585.14   22.36
  -6   2  -2  581.24   20.51
  -6   2  -2  772.23   29.90
   6  -2   3 1063.08   38.36
   6  -2   3 1099.48   40.93
  -6   2  -3 1090.17   38.98
  -6   2  -3 1070.83   41.42
   6  -2   4  212.27    8.11
   6  -2   4  221.28    9.97
  -6   2  -4  230.02    9.55
  -6   2  -4  225.49   10.42
   6  -2   5  565.12   21.36
  -6   2  -5  589.92   21.51
  -6   2  -5  568.37   21.83
   6  -2   6    1.36    1.83
  -6   2  -6    0.16    3.80
   6  -2   7  213.78   10.33
  -6   2  -7  229.65   10.40
  -6   2  -7  215.76    9.89
   6  -2   8   60.13    3.22
  -6   2  -8   63.50    4.88
  -6   2  -9   31.77    3.76
   6  -2  10    0.02    1.18
  -6   2 -10   -0.14    1.26
   6  -1  -8   79.12    4.64
   6  -1  -8   69.69    4.33
  -6   1   8   68.96    3.87
   6  -1  -7   45.57    4.11
   6  -1  -7   46.61    3.85
  -6   1   7   45.79    3.65
   6  -1  -6   72.64    5.20
   6  -1  -6   71.44    4.79
   6  -1  -6   71.45    3.41
  -6   1   6   72.47    4.99
   6  -1  -5   35.47    4.26
   6  -1  -5   37.37    3.61
   6  -1  -5   40.18    2.98
  -6   1   5   37.63    3.95
   6  -1  -4  305.90   12.78
   6  -1  -4  307.02   11.91
   6  -1  -4  310.89   11.95
  -6   1   4  308.92   12.53
   6  -1  -3    0.20    2.24
   6  -1  -3    3.79    1.74
   6  -1  -3    3.15    2.13
  -6   1   3    4.66    2.34
   6  -1  -2  197.71   10.84
   6  -1  -2  188.51    7.48
   6  -1  -2  188.65    8.71
   6  -1  -2  200.51    7.47
  -6   1   2  197.76    8.87
   6  -1  -1    4.32    1.94
   6  -1  -1    2.26    1.40
   6  -1  -1   12.81    2.62
   6  -1  -1    2.93    1.70
  -6   1   1    2.86    2.43
   6  -1   0  239.41    9.21
   6  -1   0  247.95   10.66
   6  -1   0  249.89   10.07
  -6   1   0  245.80   10.36
   6  -1   1   95.95    5.96
   6  -1   1   99.95    5.89
  -6   1  -1  106.01    6.46
   6  -1   2  133.88    6.84
   6  -1   2  136.65    7.13
  -6   1  -2  137.42    5.47
  -6   1  -2  145.54    7.87
   6  -1   3  500.67   18.27
   6  -1   3  510.40   19.40
  -6   1  -3  516.95   17.90
  -6   1  -3  504.01   19.31
   6  -1   4   30.30    2.84
   6  -1   4   32.73    3.95
  -6   1  -4   36.44    3.27
  -6   1  -4   32.33    4.13
   6  -1   5  705.26   24.57
   6  -1   5  725.59   26.83
  -6   1  -5  738.29   28.83
  -6   1  -5  707.02   26.55
   6  -1   6  229.43   11.74
  -6   1  -6  236.38    9.91
  -6   1  -6  233.59   10.36
   6  -1   7  554.82   19.78
  -6   1  -7  558.92   21.38
   6  -1   8  528.05   18.22
  -6   1  -8  553.37   20.77
  -6   1  -8  566.61   21.21
   6  -1   9    0.19    1.60
  -6   1  -9    0.06    1.64
   6  -1  10   90.14    5.28
  -6   1 -10   94.94    5.57
   6   0  -8  182.63    7.65
   6   0  -8  166.00    7.25
   6   0  -7   14.76    3.25
   6   0  -7   15.20    2.82
  -6   0   7   13.13    2.18
   6   0  -6   48.51    4.71
   6   0  -6   51.49    4.25
  -6   0   6   49.08    3.60
   6   0  -5   74.78    5.55
   6   0  -5   77.53    5.10
   6   0  -5   73.33    3.75
  -6   0   5   75.24    4.50
   6   0  -4   94.08    6.20
   6   0  -4   97.33    5.64
   6   0  -4   94.37    4.86
  -6   0   4   93.79    5.16
   6   0  -3   31.91    3.63
   6   0  -3   25.44    3.16
   6   0  -3   23.65    4.74
  -6   0   3   23.02    3.01
   6   0  -2   57.13    4.24
   6   0  -2   53.62    3.82
   6   0  -2   55.08    4.31
   6   0  -2   55.67    3.15
  -6   0   2   54.73    3.98
   6   0  -1  303.75   11.40
   6   0  -1  300.20   11.01
   6   0  -1  299.94   12.03
  -6   0   1  296.81   11.45
   6   0   0  134.04    5.70
   6   0   0  135.94    5.63
   6   0   0  138.83    7.09
  -6   0   0  137.40    6.40
   6   0   1  524.73   19.44
  -6   0  -1  528.02   19.45
   6   0   2  208.95    9.24
  -6   0  -2  263.41   10.84
   6   0   3  514.87   18.90
  -6   0  -3  522.21   17.65
  -6   0  -3  512.53   18.91
   6   0   4  337.46   12.78
   6   0   4  478.89   17.39
  -6   0  -4  341.07   12.22
  -6   0  -4  340.82   13.25
   6   0   5  126.48    5.60
   6   0   5  150.59    7.30
  -6   0  -5  133.53    6.05
  -6   0  -5  132.28    6.71
   6   0   6  180.16    7.98
  -6   0  -6  179.88    7.92
  -6   0  -6  183.17    8.28
   6   0   7    3.85    1.90
  -6   0  -7    3.94    2.34
   6   0   8  584.77   20.19
  -6   0  -8  610.03   22.58
  -6   0  -8  607.79   22.38
   6   0   9   46.18    4.24
  -6   0  -9   41.06    4.15
   6   0  10  716.09   25.99
  -6   0 -10  768.70   27.33
   6   0  11    0.10    2.03
  -6   0 -11    7.78    2.01
   6   1  -8   30.09    2.86
   6   1  -8   29.81    2.97
   6   1  -7   92.85    5.50
   6   1  -7   93.78    5.39
   6   1  -6   49.90    4.71
   6   1  -6   52.56    4.45
  -6  -1   6   51.16    2.93
   6   1  -5   12.93    3.17
   6   1  -5   11.40    5.02
  -6  -1   5   13.14    1.93
   6   1  -4  184.47    8.77
   6   1  -4  185.17   11.22
   6   1  -4  180.61    7.17
  -6  -1   4  174.95    6.94
   6   1  -3   70.65    4.88
   6   1  -3   51.46    4.54
   6   1  -3   67.25    4.01
  -6  -1   3   68.05    3.69
   6   1  -2   38.70    3.58
   6   1  -2   35.10    3.56
   6   1  -2   34.78    3.43
   6   1  -2   38.58    2.59
  -6  -1   2   32.90    2.72
   6   1  -1   25.67    2.83
   6   1  -1   16.51    2.65
   6   1  -1   15.56    3.08
  -6  -1   1   14.86    2.17
   6   1   0   60.62    3.46
   6   1   0   61.48    3.76
   6   1   0   62.34    4.70
  -6  -1   0   59.91    5.04
   6   1   1    5.81    1.63
   6   1   1    7.87    2.49
  -6  -1  -1    2.31    1.68
   6   1   2  105.43    4.54
   6   1   2  108.27    6.09
  -6  -1  -2  104.98    4.93
   6   1   3    4.30    2.07
  -6  -1  -3    4.67    2.56
  -6  -1  -3    0.04    1.51
   6   1   4    0.90    1.61
  -6  -1  -4    0.70    1.04
  -6  -1  -4    0.00    1.31
   6   1   5   60.33    3.82
   6   1   5   90.75    5.42
  -6  -1  -5   59.38    3.56
  -6  -1  -5   60.41    3.85
   6   1   6   15.62    2.03
   6   1   6   19.97    3.04
  -6  -1  -6   15.70    2.49
  -6  -1  -6   15.98    2.45
   6   1   7   20.39    2.97
   6   1   7   32.24    2.98
  -6  -1  -7   32.11    3.02
   6   1   8  387.67   14.68
   6   1   8  398.39   13.62
  -6  -1  -8  375.20   12.90
  -6  -1  -8  398.93   14.48
   6   1   9    0.16    1.85
  -6  -1  -9    1.23    1.05
  -6  -1  -9    0.00    1.56
   6   1  10   80.66    5.05
  -6  -1 -10   74.32    3.31
  -6  -1 -10   86.84    4.61
   6   1  11    7.32    2.26
  -6  -1 -11    6.32    1.72
   6   2  -7    0.14    2.31
   6   2  -7    1.97    2.16
  -6  -2   7   14.38    1.86
   6   2  -6  457.56   17.28
   6   2  -6  453.35   16.85
  -6  -2   6  437.47   14.37
   6   2  -5   66.14    4.79
   6   2  -5   54.46    4.72
  -6  -2   5   51.09    2.96
   6   2  -4  542.94   20.24
   6   2  -4  532.96   20.14
  -6  -2   4  494.61   17.02
   6   2  -3   22.06    3.21
   6   2  -3   22.19    3.61
   6   2  -3   21.29    2.40
  -6  -2   3   23.19    2.34
   6   2  -2  170.97    7.50
   6   2  -2  173.66    8.28
   6   2  -2  172.08    7.31
   6   2  -2  174.06    6.76
  -6  -2   2  171.04    6.77
   6   2  -1   52.97    3.48
   6   2  -1   54.44    4.28
   6   2  -1   53.81    4.07
   6   2  -1   52.77    3.54
  -6  -2   1   54.54    3.27
   6   2   0  243.19    8.91
   6   2   0  245.71    9.79
   6   2   0  248.48   10.29
   6   2   0  242.20    9.63
  -6  -2   0  239.40    8.86
   6   2   1   40.44    5.02
   6   2   1   41.20    4.04
   6   2   1   41.18    3.81
  -6  -2  -1   39.49    2.82
   6   2   2   26.41    2.65
   6   2   2   27.16    3.56
   6   2   2   23.75    3.47
  -6  -2  -2   23.77    2.36
   6   2   3    1.63    1.34
   6   2   3    1.47    2.09
   6   2   3    1.45    2.33
  -6  -2  -3    1.97    1.40
   6   2   4  611.60   22.37
   6   2   4  642.18   23.51
  -6  -2  -4  577.34   20.37
  -6  -2  -4  570.76   19.34
  -6  -2  -4  633.30   21.33
   6   2   5   43.05    2.75
   6   2   5   46.25    3.75
   6   2   5   92.41    7.18
  -6  -2  -5   44.34    3.20
   6   2   6  219.92    8.43
   6   2   6  228.92    8.81
   6   2   6  231.77    9.41
  -6  -2  -6  217.28    8.61
  -6  -2  -6  227.52    8.24
   6   2   7  430.00   15.45
   6   2   7  427.97   14.87
   6   2   7  449.74   15.87
  -6  -2  -7  428.36   15.39
  -6  -2  -7  435.83   15.06
   6   2   8   32.78    3.27
  -6  -2  -8   32.92    2.93
  -6  -2  -8   33.28    2.59
   6   2   9  194.91    8.40
  -6  -2  -9  186.21    7.42
  -6  -2  -9  201.33    7.42
   6   2  10   68.07    4.56
  -6  -2 -10   73.11    3.76
  -6  -2 -10   78.27    3.62
   6   2  11    2.13    1.42
  -6  -2 -11   -0.01    0.87
  -6  -2 -11    0.01    0.73
   6   3  -7   51.61    3.65
   6   3  -7   38.51    3.01
  -6  -3   7   39.20    2.28
   6   3  -6   48.49    4.06
   6   3  -6   49.10    3.83
  -6  -3   6   47.20    3.00
   6   3  -5   11.52    2.86
   6   3  -5   13.07    2.90
  -6  -3   5   11.36    2.05
   6   3  -4  106.48    6.05
   6   3  -4  111.65    6.38
  -6  -3   4  112.38    5.44
   6   3  -3   67.81    4.62
   6   3  -3   64.19    5.17
   6   3  -3   63.94    3.47
  -6  -3   3   64.61    4.16
   6   3  -2  231.21    9.38
   6   3  -2  235.25   10.41
   6   3  -2  225.52    8.90
   6   3  -2  233.37    8.76
  -6  -3   2  242.57   11.56
   6   3  -1  757.34   26.44
   6   3  -1  757.63   27.53
   6   3  -1  737.62   26.28
   6   3  -1  627.92   22.72
  -6  -3   1  750.48   26.54
   6   3   0    2.23    1.34
   6   3   0    2.53    3.86
   6   3   0    3.18    2.15
   6   3   0   -0.22    1.94
  -6  -3   0    8.15    1.91
   6   3   1   11.34    2.78
   6   3   1   10.69    2.93
   6   3   1   11.89    2.88
  -6  -3  -1   23.23    2.84
   6   3   2   21.70    2.89
   6   3   2   19.41    3.38
   6   3   2   16.93    3.33
  -6  -3  -2   23.18    2.95
   6   3   3  851.10   30.03
   6   3   3  858.84   31.33
   6   3   3  844.93   30.91
  -6  -3  -3  798.32   28.80
   6   3   4  531.61   19.83
   6   3   4  526.72   19.61
  -6  -3  -4  508.36   18.56
  -6  -3  -4  502.09   17.68
   6   3   5    3.09    2.28
   6   3   5    3.63    2.36
  -6  -3  -5    3.65    2.13
  -6  -3  -5    6.15    1.50
   6   3   6  610.76   21.15
   6   3   6  639.33   22.87
   6   3   6  645.52   23.12
  -6  -3  -6  609.66   22.11
   6   3   7  180.72    7.25
   6   3   7  182.13    7.37
   6   3   7  183.48    7.39
  -6  -3  -7  175.68    7.72
   6   3   8  229.95    9.01
   6   3   8  233.62    8.31
   6   3   8  232.02    8.28
  -6  -3  -8  227.59    9.19
   6   3   9   64.20    4.16
  -6  -3  -9   64.63    4.06
   6   3  10    2.21    1.69
  -6  -3 -10    0.62    1.48
   6   3  11   36.11    3.14
  -6  -3 -11   35.56    2.58
   6   4  -6  155.25    6.90
   6   4  -6  148.57    6.07
  -6  -4   6  145.74    5.87
   6   4  -5    9.96    2.61
   6   4  -5    9.28    2.37
  -6  -4   5   10.12    2.15
   6   4  -4  206.06    8.87
   6   4  -4  207.02    8.96
  -6  -4   4  209.22    8.83
   6   4  -3  581.50   21.26
   6   4  -3  591.76   22.05
  -6  -4   3  603.05   24.52
   6   4  -2  364.37   13.73
   6   4  -2  375.86   14.95
   6   4  -2  363.12   14.11
   6   4  -2  373.05   13.19
  -6  -4   2  382.85   14.66
   6   4  -1 1420.52   51.65
   6   4  -1 1475.75   55.00
   6   4  -1 1456.97   53.21
   6   4  -1 1416.27   51.91
  -6  -4   1 1465.51   54.21
   6   4   0    0.61    1.12
   6   4   0    0.89    2.07
   6   4   0    0.87    1.65
   6   4   0    0.12    1.73
  -6  -4   0    2.57    2.00
   6   4   1  110.17    6.39
   6   4   1  107.84    6.00
   6   4   1  111.69    6.26
  -6  -4  -1  157.05    7.39
   6   4   2  104.01    6.02
   6   4   2  105.14    6.10
   6   4   2  100.20    6.08
  -6  -4  -2  155.79    7.32
   6   4   3    5.60    2.68
   6   4   3    6.63    2.72
  -6  -4  -3    6.12    2.67
  -6  -4  -3    5.90    2.33
   6   4   4  487.62   18.52
   6   4   4  469.24   17.81
  -6  -4  -4  470.04   17.70
  -6  -4  -4  463.40   16.79
   6   4   5   15.73    3.15
   6   4   5   15.32    3.05
  -6  -4  -5   16.58    3.17
  -6  -4  -5   15.79    2.40
   6   4   6  172.04    7.83
   6   4   6  171.78    7.54
  -6  -4  -6  167.68    7.82
  -6  -4  -6  166.06    6.69
   6   4   7  407.43   13.93
   6   4   7  419.83   15.18
   6   4   7  431.88   15.10
  -6  -4  -7  396.95   15.18
  -6  -4  -7  404.20   13.83
   6   4   8   -0.02    1.06
   6   4   8   -0.03    1.04
   6   4   8    0.62    0.87
  -6  -4  -8    0.02    1.45
   6   4   9  242.65    8.90
  -6  -4  -9  235.73    9.51
   6   4  10   44.39    3.15
  -6  -4 -10   43.59    3.46
   6   5  -5   51.07    3.14
   6   5  -5   52.16    3.67
  -6  -5   5   51.62    3.61
   6   5  -4   -0.13    2.78
   6   5  -4    1.49    1.51
   6   5  -4    1.11    0.91
  -6  -5   4    0.27    0.85
  -6  -5   4    2.66    1.70
   6   5  -3   41.15    3.43
   6   5  -3   41.45    3.64
  -6  -5   3   32.39    2.10
  -6  -5   3   41.93    3.85
   6   5  -2  278.42   10.59
   6   5  -2  292.18   11.76
   6   5  -2  272.01    9.64
  -6  -5   2  284.24   11.52
   6   5  -1   64.58    3.72
   6   5  -1   63.13    5.11
   6   5  -1   61.37    3.45
   6   5  -1   65.24    5.64
  -6  -5   1   65.14    4.94
   6   5   0    4.10    2.65
   6   5   0    3.04    1.36
   6   5   0    4.59    1.82
   6   5   0    4.76    2.16
  -6  -5   0    4.52    2.52
   6   5   1    9.10    3.22
   6   5   1   14.69    2.66
   6   5   1    9.16    2.96
  -6  -5  -1   15.36    3.41
   6   5   2 1012.08   37.24
   6   5   2 1009.46   37.41
  -6  -5  -2 1009.22   37.04
   6   5   3  252.91   10.88
   6   5   3  252.87   11.11
  -6  -5  -3  249.97   10.65
   6   5   4  217.36    9.83
   6   5   4  219.05    9.78
  -6  -5  -4  211.96   10.02
  -6  -5  -4  219.80    9.36
   6   5   5  102.45    6.07
   6   5   5  100.55    5.84
  -6  -5  -5   97.24    6.04
  -6  -5  -5   98.64    5.34
   6   5   6    6.86    2.59
   6   5   6    6.77    2.20
  -6  -5  -6   10.04    2.66
  -6  -5  -6    7.81    1.98
   6   5   7    0.08    1.50
   6   5   7    0.83    1.24
  -6  -5  -7    2.37    1.80
  -6  -5  -7    0.16    1.17
   6   5   8    2.11    1.10
   6   5   8    5.55    1.48
  -6  -5  -8    3.37    2.00
  -6  -5  -8    0.17    1.11
   6   5   9  157.88    5.70
  -6  -5  -9  160.59    7.03
   6   5  10    6.31    1.25
  -6  -5 -10    3.79    1.99
   6   6  -4   12.11    2.05
  -6  -6   4   11.20    2.33
   6   6  -3   29.68    2.65
  -6  -6   3   25.87    1.81
  -6  -6   3   31.74    2.69
  -6  -6   3   30.35    3.24
   6   6  -2   47.70    3.02
   6   6  -2   44.65    2.48
  -6  -6   2   49.05    3.60
  -6  -6   2   40.96    2.34
  -6  -6   2   49.05    3.97
   6   6  -1   26.67    2.27
   6   6  -1   27.50    2.56
  -6  -6   1   29.45    3.24
  -6  -6   1   24.42    1.89
  -6  -6   1   27.80    3.48
   6   6   0  189.27    6.68
   6   6   0  188.85    8.51
   6   6   0  187.66    7.90
  -6  -6   0  199.99    8.58
  -6  -6   0  176.13    6.24
  -6  -6   0  197.03    8.71
   6   6   1   23.96    2.68
   6   6   1   22.18    3.30
  -6  -6  -1   22.71    3.38
  -6  -6  -1   19.93    5.86
   6   6   2   11.13    2.58
   6   6   2   14.85    4.89
  -6  -6  -2   10.76    2.82
   6   6   3   76.40    5.10
   6   6   3   75.67    5.40
  -6  -6  -3   76.75    5.08
   6   6   4  369.15   17.20
   6   6   4  356.14   13.86
  -6  -6  -4  359.40   14.08
  -6  -6  -4  370.61   14.02
   6   6   5    0.49    1.48
   6   6   5   -0.31    2.30
  -6  -6  -5   -0.78    2.49
  -6  -6  -5    0.19    1.32
   6   6   6   91.70    5.34
   6   6   6   90.24    4.73
  -6  -6  -6   93.57    5.35
  -6  -6  -6   99.15    4.97
   6   6   7    1.43    1.59
   6   6   7    1.11    1.17
  -6  -6  -7    1.63    1.76
  -6  -6  -7   -0.01    1.34
   6   6   8   74.87    3.76
  -6  -6  -8   49.77    3.97
  -6  -6  -8   72.61    3.35
  -6  -6  -9  115.52    5.33
  -6  -7   2    0.81    2.54
   6   7  -1   19.90    1.87
   6   7  -1   17.95    1.48
  -6  -7   1   20.19    2.80
  -6  -7   1   21.01    2.35
  -6  -7   1   16.78    1.40
   6   7   0   32.08    1.65
   6   7   0   39.00    3.03
  -6  -7   0   40.98    3.56
  -6  -7   0   42.51    3.25
  -6  -7   0   33.46    1.98
   6   7   1    1.07    1.04
   6   7   1    0.12    1.60
  -6  -7  -1    0.39    1.82
  -6  -7  -1    0.06    1.62
  -6  -7  -1    0.93    0.80
   6   7   2  136.87    5.71
   6   7   2  141.41    6.61
  -6  -7  -2  144.39    6.58
  -6  -7  -2  127.29    4.48
   6   7   3    2.02    1.62
   6   7   3    2.19    1.86
  -6  -7  -3   -0.11    1.83
   6   7   4   22.24    2.89
   6   7   4   22.03    3.01
  -6  -7  -4   22.84    3.25
  -6  -7  -4   22.89    3.01
   6   7   5   94.74    5.23
   6   7   5  101.27    5.06
  -6  -7  -5   97.98    5.36
  -6  -7  -5   95.89    5.15
   6   7   6  482.93   17.11
   6   7   6  481.87   16.11
  -6  -7  -6  483.26   17.01
  -6  -7  -6  491.15   16.98
   6   7   7   -0.03    1.17
  -6  -7  -7    0.55    1.25
  -6  -7  -7   -0.01    1.06
   7  -5  -1   -0.11    0.97
  -7   5   1    0.00    0.84
   7  -5   0    1.27    1.09
   7  -5   0    0.00    0.88
  -7   5   0    0.13    1.09
   7  -5   1   -0.03    2.56
  -7   5  -1    4.25    1.03
  -7   5  -1    0.05    1.42
   7  -5   2   20.15    2.51
  -7   5  -2   17.75    1.85
  -7   5  -2   18.77    2.04
   7  -5   3    0.05    1.89
  -7   5  -3    5.78    1.47
  -7   5  -3    4.88    1.30
   7  -4  -4    8.04    1.96
   7  -4  -4    5.87    3.35
  -7   4   4    8.71    2.00
   7  -4  -3    3.79    1.73
   7  -4  -3    4.03    2.04
  -7   4   3    4.52    1.97
   7  -4  -2   54.79    3.37
   7  -4  -2   56.97    4.16
  -7   4   2   55.38    4.07
   7  -4  -1  258.84    9.09
   7  -4  -1  262.47   10.50
   7  -4  -1  258.79    8.62
  -7   4   1  262.94   10.53
   7  -4   0   43.84    3.58
   7  -4   0   42.44    3.01
  -7   4   0   45.20    4.05
   7  -4   1  126.28    7.52
   7  -4   1  132.07    5.98
  -7   4  -1  127.36    4.85
  -7   4  -1  132.05    6.56
   7  -4   2   32.97    2.50
   7  -4   2   36.40    3.47
  -7   4  -2   35.70    2.55
  -7   4  -2   43.21    3.84
   7  -4   3    0.18    2.09
  -7   4  -3    5.98    1.50
  -7   4  -3   -0.05    2.03
   7  -4   4    0.58    1.54
  -7   4  -4    0.26    2.09
  -7   4  -4    0.03    2.46
   7  -4   5   41.53    3.45
  -7   4  -5   42.36    3.25
  -7   4  -5   42.09    3.35
   7  -4   6   53.87    3.30
  -7   4  -6   55.09    3.63
  -7   4  -6   53.82    3.42
   7  -3  -5    7.43    2.12
   7  -3  -5    6.65    1.62
  -7   3   5    7.77    2.17
   7  -3  -4   30.94    3.06
   7  -3  -4   31.32    4.84
  -7   3   4   28.82    3.30
   7  -3  -3   47.74    3.58
   7  -3  -3   45.25    3.88
  -7   3   3   43.73    3.96
   7  -3  -2   12.27    2.24
   7  -3  -2   11.19    2.85
  -7   3   2   11.18    2.99
   7  -3  -1  250.27    9.30
   7  -3  -1  262.40   11.01
   7  -3  -1  254.77    9.04
  -7   3   1  260.80   11.26
   7  -3   0   35.93    2.54
   7  -3   0   39.81    3.97
   7  -3   0   38.24    3.16
  -7   3   0   64.89    5.65
   7  -3   1  893.75   32.53
   7  -3   1  952.40   34.04
  -7   3  -1  905.39   34.24
   7  -3   2    0.03    1.33
   7  -3   2    0.20    1.73
  -7   3  -2    0.87    1.02
  -7   3  -2    0.13    1.91
   7  -3   3  158.10    6.29
   7  -3   3  168.62    7.89
  -7   3  -3  166.32    6.57
  -7   3  -3  167.42    8.08
   7  -3   4  121.55    6.47
  -7   3  -4  118.77    7.15
  -7   3  -4  120.15    6.58
   7  -3   5  165.85    9.89
  -7   3  -5  167.99    7.02
   7  -3   6    2.20    1.67
  -7   3  -6    2.01    1.74
  -7   3  -6    0.01    1.95
   7  -3   7  372.88   12.66
  -7   3  -7  423.12   14.86
  -7   3  -7  399.90   14.40
   7  -2  -5   18.58    2.76
   7  -2  -5   14.56    1.68
   7  -2  -5   16.71    1.94
  -7   2   5   16.67    2.64
   7  -2  -4    1.09    1.51
   7  -2  -4    0.07    0.85
   7  -2  -4    0.59    1.37
  -7   2   4    0.14    1.56
   7  -2  -3  108.26    5.66
   7  -2  -3  107.80    8.35
  -7   2   3  105.08    8.46
   7  -2  -2   25.37    2.85
   7  -2  -2   25.26    3.54
  -7   2   2   27.37    3.60
   7  -2  -1   -0.02    1.64
   7  -2  -1    7.84    2.53
   7  -2  -1    6.07    1.53
  -7   2   1    5.11    2.60
   7  -2   0  106.62    4.59
   7  -2   0  104.47    6.21
   7  -2   0  104.99    5.18
  -7   2   0  107.68    6.97
   7  -2   1  320.39   12.89
   7  -2   1  319.61   12.57
  -7   2  -1  437.56   17.72
   7  -2   2  641.79   23.69
   7  -2   2  664.27   24.55
  -7   2  -2  727.04   27.65
   7  -2   3  134.69    6.16
   7  -2   3  141.39    9.89
  -7   2  -3  134.55    6.95
  -7   2  -3  138.74    7.32
   7  -2   4   84.71    4.12
   7  -2   4   88.51    5.74
  -7   2  -4  105.67    4.88
  -7   2  -4   88.03    5.77
   7  -2   5    9.37    2.91
  -7   2  -5   28.35    2.64
  -7   2  -5    8.28    3.09
   7  -2   6   56.27    4.02
  -7   2  -6   57.91    4.68
   7  -2   7   94.60    4.58
  -7   2  -7   95.31    5.11
  -7   2  -7   96.03    5.65
   7  -2   8    0.17    2.59
  -7   2  -8   99.45    4.28
   7  -1  -6    8.80    2.25
   7  -1  -6    7.52    1.82
  -7   1   6    8.29    1.83
   7  -1  -5   84.18    5.11
   7  -1  -5   86.75    4.34
   7  -1  -5   85.38    3.80
  -7   1   5   85.39    4.61
   7  -1  -4   28.14    3.31
   7  -1  -4   25.07    2.57
   7  -1  -4   27.14    2.72
  -7   1   4   26.07    3.06
   7  -1  -3  697.55   25.09
   7  -1  -3  670.22   23.37
   7  -1  -3  707.21   25.55
  -7   1   3  686.20   24.85
   7  -1  -2   60.52    3.91
   7  -1  -2   58.95    3.19
   7  -1  -2   62.76    4.63
  -7   1   2   60.85    6.67
   7  -1  -1   40.91    2.99
   7  -1  -1   40.87    4.15
   7  -1  -1   42.96    2.92
  -7   1   1   41.54    3.90
   7  -1   0   28.54    3.81
   7  -1   0   34.35    3.10
  -7   1   0   30.40    3.67
   7  -1   1    5.34    2.66
   7  -1   1    2.96    2.39
  -7   1  -1   17.47    3.09
   7  -1   2  193.52    8.71
   7  -1   2  187.33    8.68
  -7   1  -2  187.94    8.65
   7  -1   3  104.15    5.81
   7  -1   3  106.26    6.29
  -7   1  -3  103.64    6.04
   7  -1   4   98.56    4.91
   7  -1   4   93.84    6.05
  -7   1  -4   94.97    5.77
   7  -1   5    4.83    1.46
   7  -1   5    9.04    2.64
  -7   1  -5    6.03    1.86
  -7   1  -5    6.59    2.55
   7  -1   6   66.36    4.43
  -7   1  -6   69.80    4.07
  -7   1  -6   67.73    4.89
   7  -1   7   16.31    2.38
  -7   1  -7   15.62    2.99
   7  -1   8   43.08    3.59
  -7   1  -8   44.55    3.81
   7  -1   9    9.28    2.28
  -7   1  -9   10.88    2.43
   7   0  -6   12.06    2.59
   7   0  -6   13.72    2.34
   7   0  -5   73.16    4.97
   7   0  -5   62.60    3.97
   7   0  -5   58.21    2.75
  -7   0   5   59.31    3.34
   7   0  -4   13.64    2.76
   7   0  -4   11.22    2.38
   7   0  -4   11.79    1.99
  -7   0   4   13.20    2.12
   7   0  -3  208.45   11.27
   7   0  -3  204.89    8.15
   7   0  -3  208.65    8.52
  -7   0   3  193.91    7.80
   7   0  -2   25.84    2.84
   7   0  -2   25.47    2.63
   7   0  -2   26.14    3.38
  -7   0   2   25.39    4.37
   7   0  -1   -0.00    1.30
   7   0  -1    1.85    1.23
   7   0  -1    2.71    2.03
  -7   0   1    1.04    1.65
   7   0   0  192.22    8.90
   7   0   0  195.49    8.06
  -7   0   0  183.29    7.82
   7   0   1   22.08    3.48
  -7   0  -1   19.52    2.89
   7   0   2    1.87    2.19
  -7   0  -2    1.98    1.87
   7   0   3  180.60    8.32
  -7   0  -3  180.67    7.95
   7   0   4  445.03   16.41
   7   0   4  435.72   16.95
  -7   0  -4  443.63   16.53
   7   0   5  551.88   19.51
   7   0   5  585.16   21.75
  -7   0  -5  578.88   21.01
   7   0   6   32.46    3.42
  -7   0  -6   31.76    3.37
   7   0   7    9.79    2.11
   7   0   7    9.92    2.14
  -7   0  -7    9.83    2.43
   7   0   8   12.90    2.35
   7   0   8   11.23    1.81
  -7   0  -8   12.82    2.43
   7   0   9  199.10    7.97
  -7   0  -9  207.90    8.12
   7   1  -6    0.57    1.35
   7   1  -6   -0.01    1.39
   7   1  -5  195.63    8.47
   7   1  -5  195.39    8.24
   7   1  -4   42.78    3.70
   7   1  -4   42.06    3.69
   7   1  -4   40.71    2.56
   7   1  -3   16.23    2.64
   7   1  -3    9.57    2.50
   7   1  -3    9.28    2.08
  -7  -1   3   10.17    1.61
   7   1  -2   29.74    2.85
   7   1  -2   30.88    3.04
   7   1  -2   31.13    3.24
  -7  -1   2   28.76    2.33
   7   1  -1   -0.02    1.07
   7   1  -1    1.09    1.29
   7   1  -1    0.85    1.68
  -7  -1   1    0.13    1.04
   7   1   0  112.44    6.64
   7   1   0  115.99    6.39
   7   1   0  117.24    5.72
  -7  -1   0  109.40    4.85
   7   1   1   53.41    3.12
   7   1   1   58.08    4.70
  -7  -1  -1   54.52    3.27
   7   1   2   81.77    5.37
  -7  -1  -2   77.51    4.11
   7   1   3   72.74    7.58
  -7  -1  -3   68.85    3.78
   7   1   4    3.34    1.85
  -7  -1  -4   -0.02    1.34
   7   1   5    9.44    2.13
  -7  -1  -5    0.01    2.98
   7   1   6   30.28    2.35
   7   1   6   29.92    2.55
  -7  -1  -6   29.20    2.64
   7   1   7    0.03    1.40
   7   1   7    8.35    1.76
  -7  -1  -7   -0.02    1.47
   7   1   8  191.62    7.49
   7   1   8  202.88    7.30
   7   1   9  442.72   15.50
  -7  -1  -9  476.14   15.79
   7   1  10  138.75    5.71
   7   2  -5  132.54    6.15
   7   2  -5  128.08    6.29
   7   2  -4   30.40    3.16
   7   2  -4   28.95    3.46
   7   2  -3   41.14    3.34
   7   2  -3   41.64    3.78
   7   2  -3   38.99    2.72
   7   2  -2  145.87    6.24
   7   2  -2  147.04    6.94
   7   2  -2  145.06    6.33
   7   2  -1   21.36    2.17
   7   2  -1   19.35    4.76
   7   2  -1   22.42    3.05
   7   2  -1   21.37    2.26
   7   2   0  456.87   16.65
   7   2   0  460.44   17.39
   7   2   0  450.24   16.35
   7   2   1  124.15    5.64
   7   2   1  120.97    6.63
   7   2   1  125.27    6.35
   7   2   2  124.68    5.34
   7   2   2  130.69    6.99
   7   2   2  129.49    6.68
   7   2   3   43.08    4.21
   7   2   3   43.48    4.26
   7   2   4  489.56   18.38
   7   2   4  491.01   18.67
   7   2   5  362.58   13.74
   7   2   5  370.44   14.66
   7   2   6  610.65   21.31
   7   2   6  596.71   21.68
   7   2   7   18.09    1.88
   7   2   7   18.10    1.94
   7   2   7   19.36    2.46
   7   2   8   12.59    3.83
   7   2   8   82.33    3.57
   7   2   9  271.47    9.39
  -7  -2  -9  245.90    7.60
   7   2  10  121.96    4.89
   7   3  -5    1.85    1.73
   7   3  -5    2.73    1.79
   7   3  -4  154.58    6.69
   7   3  -4  196.97    8.15
  -7  -3   4  145.67    5.15
   7   3  -3  122.93    5.61
   7   3  -3  123.54    6.36
   7   3  -3  120.27    5.55
  -7  -3   3  117.16    4.64
   7   3  -2  175.19    7.00
   7   3  -2  171.16    7.88
   7   3  -2  163.88    6.50
  -7  -3   2  162.18    6.18
   7   3  -1    2.35    1.31
   7   3  -1    2.79    2.09
   7   3  -1    2.60    1.71
   7   3  -1    3.48    1.44
  -7  -3   1    0.02    1.30
   7   3   0  105.25    5.63
   7   3   0  102.40    5.57
   7   3   0  103.85    5.22
  -7  -3   0   79.25    4.10
   7   3   1  210.85    8.78
   7   3   1  204.93    9.17
   7   3   1  206.60    8.83
  -7  -3  -1  204.81    7.95
   7   3   2   65.58    4.24
   7   3   2   67.16    5.11
   7   3   2   65.45    4.88
  -7  -3  -2   94.54    4.86
   7   3   3  517.03   19.41
   7   3   3  514.96   19.28
  -7  -3  -3  465.10   17.27
  -7  -3  -3  485.84   17.01
   7   3   4  149.63    7.34
   7   3   4  147.48    7.55
  -7  -3  -4  142.82    6.05
  -7  -3  -4  140.36    5.66
   7   3   5 1015.13   36.49
   7   3   5  999.19   36.36
  -7  -3  -5  933.65   32.68
   7   3   6    1.67    1.69
   7   3   6    4.61    1.89
  -7  -3  -6    0.09    1.39
   7   3   7   77.29    3.92
   7   3   7   79.73    5.85
  -7  -3  -7   75.20    3.79
   7   3   8    5.46    1.25
  -7  -3  -8    4.77    1.44
   7   3   9    7.64    1.39
  -7  -3  -9    6.22    1.30
   7   4  -4    0.94    1.38
   7   4  -4    1.08    1.61
  -7  -4   4    1.14    0.99
   7   4  -3    0.00    1.44
   7   4  -3    4.30    1.91
  -7  -4   3    1.93    1.29
   7   4  -2  104.22    4.54
   7   4  -2  106.28    5.89
   7   4  -2   97.72    4.00
  -7  -4   2  103.66    4.73
   7   4  -1   22.95    1.97
   7   4  -1   31.04    3.50
   7   4  -1   24.18    2.44
   7   4  -1   24.31    2.26
  -7  -4   1   24.19    2.59
   7   4   0    3.62    2.26
   7   4   0    3.16    1.85
   7   4   0    4.15    1.84
  -7  -4   0    0.24    2.99
   7   4   1  182.29    8.14
   7   4   1  186.95   10.68
   7   4   1  185.00    8.19
  -7  -4  -1  193.67    8.08
   7   4   2  422.77   18.99
   7   4   2  430.43   16.35
  -7  -4  -2  430.03   15.58
   7   4   3   44.05    4.26
   7   4   3   44.00    4.21
  -7  -4  -3   41.64    3.30
   7   4   4  362.06   14.07
   7   4   4  358.07   14.10
  -7  -4  -4  346.37   12.92
  -7  -4  -4  352.51   12.50
   7   4   5   75.11    4.91
   7   4   5   74.63    4.94
  -7  -4  -5   72.03    4.17
  -7  -4  -5   68.92    4.73
   7   4   6   16.61    2.55
   7   4   6   15.25    2.57
  -7  -4  -6   14.66    2.28
  -7  -4  -6   12.29    1.48
   7   4   7   39.00    2.90
   7   4   7   37.53    2.83
  -7  -4  -7   35.41    2.90
  -7  -4  -8  105.77    4.70
  -7  -4  -9   18.66    1.93
   7   5  -3   65.55    3.03
  -7  -5   3   71.39    3.57
   7   5  -2    0.63    1.36
   7   5  -2   -0.00    0.76
  -7  -5   2    0.28    1.14
   7   5  -1  306.14   11.16
   7   5  -1  207.05    6.77
   7   5  -1  202.00    6.93
   7   5  -1  210.54    7.36
  -7  -5   1  215.98   10.42
   7   5   0   13.40    2.03
   7   5   0   14.55    2.21
  -7  -5   0   13.66    2.57
  -7  -5   0   14.13    2.80
   7   5   1  252.64    9.74
   7   5   1  257.56   10.06
  -7  -5  -1  253.92   10.10
  -7  -5  -1  251.87   10.04
   7   5   2    0.15    1.72
   7   5   2    0.00    1.80
  -7  -5  -2    2.47    1.69
   7   5   3  171.23    7.85
   7   5   3  181.72    8.24
  -7  -5  -3  177.47    7.49
   7   5   4  139.25    6.98
   7   5   4  144.92    7.08
  -7  -5  -4  136.40    6.76
  -7  -5  -4  142.47    6.17
   7   5   5  163.11    7.48
   7   5   5  169.60    7.46
  -7  -5  -5  161.90    7.00
  -7  -5  -5  158.46    6.22
   7   5   6   53.53    3.89
   7   5   6   55.20    3.62
  -7  -5  -6   54.68    3.73
  -7  -5  -6   50.71    2.77
   7   5   7   46.80    3.24
   7   5   7   48.97    4.32
  -7  -5  -7   47.27    3.37
  -7  -5  -8   62.38    3.54
  -7  -6   1    8.35    2.04
  -7  -6   1    8.66    2.08
   7   6   0   -0.02    1.15
  -7  -6   0    2.92    1.52
  -7  -6   0   -0.06    1.57
   7   6   1  164.49    6.16
   7   6   1  175.64    7.02
  -7  -6  -1  169.85    7.17
  -7  -6  -1  177.23    7.42
   7   6   2   41.58    3.11
   7   6   2   42.10    3.53
  -7  -6  -2   42.62    3.54
   7   6   3   24.00    2.85
   7   6   3   24.06    3.04
  -7  -6  -3   22.67    2.82
   7   6   4   73.44    4.57
   7   6   4   76.74    4.59
  -7  -6  -4   73.53    4.39
  -7  -6  -4   74.27    4.21
   7   6   5   41.93    3.67
   7   6   5   42.69    3.43
  -7  -6  -5   41.37    3.38
  -7  -6  -5   40.30    2.94
   7   6   6    1.50    1.58
   7   6   6    1.34    1.38
  -7  -6  -6    3.96    1.57
  -7  -6  -6   -0.00    1.08
   8  -3   0   34.09    2.98
  -8   3   0   33.38    3.39
   8  -3   1   81.95    4.15
   8  -3   1   86.51    3.87
  -8   3  -1   98.90    5.47
   8  -3   2   74.88    4.05
  -8   3  -2   90.06    5.29
   8  -3   3   56.62    3.61
  -8   3  -3   56.23    4.07
   8  -2  -2   51.08    3.57
  -8   2   2   49.91    3.49
   8  -2  -1   91.02    4.99
  -8   2   1   90.31    4.89
   8  -2   0   30.09    3.17
   8  -2   0   30.75    2.12
  -8   2   0    8.92    2.81
   8  -2   1   18.83    2.73
   8  -2   1   19.21    2.32
  -8   2  -1   17.93    2.89
   8  -2   2    2.29    1.37
   8  -2   2    0.13    1.45
  -8   2  -2   -1.16    1.77
   8  -2   3   14.88    1.91
   8  -2   3   17.12    2.63
  -8   2  -3   13.56    2.71
   8  -2   4   17.43    2.71
  -8   2  -4   16.21    4.49
   8  -2   5   11.48    2.31
  -8   2  -5   10.75    2.38
   8  -1  -3    0.47    1.07
  -8   1   3    0.04    0.99
   8  -1  -2    1.79    1.56
  -8   1   2    0.17    1.31
   8  -1  -1   24.90    3.08
   8  -1  -1   20.92    1.49
  -8   1   1   23.46    2.64
   8  -1   0   91.38    5.31
   8  -1   0   91.09    4.09
  -8   1   0   88.11    4.75
   8  -1   1    8.07    2.39
   8  -1   1    0.01    3.51
  -8   1  -1    9.23    2.33
   8  -1   2   50.69    3.85
   8  -1   2   52.10    3.83
  -8   1  -2   48.57    4.08
   8  -1   3   66.58    3.86
   8  -1   3   67.23    4.45
  -8   1  -3   64.70    4.36
   8  -1   4  136.58    5.47
   8  -1   4  142.68    6.70
  -8   1  -4  143.23    6.43
   8  -1   5   65.18    4.22
  -8   1  -5   62.62    4.01
   8  -1   6    4.96    1.95
  -8   1  -6    6.65    1.96
   8   0  -3   16.15    1.96
   8   0  -2   -0.06    0.55
   8   0  -2    0.38    1.78
   8   0  -1   81.36    4.83
   8   0  -1   79.67    3.18
  -8   0   1   77.91    3.79
   8   0   0    2.18    2.08
   8   0   0    6.81    1.53
  -8   0   0    0.01    2.44
  -8   0   0   -0.00    1.50
   8   0   1  133.16    6.72
  -8   0  -1  131.98    5.71
   8   0   2    4.74    2.40
   8   0   2    4.80    2.38
  -8   0  -2    7.70    2.05
   8   0   3   29.41    3.11
  -8   0  -3   28.59    2.70
   8   0   4    0.74    1.24
  -8   0  -4    0.02    1.19
  -8   0  -5  152.99    6.17
   8   0   6  139.11    6.30
  -8   0  -6  108.90    4.84
   8   0   7   43.80    2.90
  -8   0  -7   45.17    4.16
   8   1  -3  102.82    4.02
   8   1  -3  103.94    4.32
   8   1  -3   98.75    3.80
   8   1  -2   -0.00    0.79
   8   1  -2   -0.02    1.02
   8   1  -2    1.68    1.21
   8   1  -1  826.12   27.84
   8   1  -1  870.23   30.85
   8   1  -1  880.67   28.51
   8   1   0   11.53    1.47
   8   1   0   11.28    2.86
   8   1   0   13.37    1.96
   8   1   1  760.57   27.85
   8   1   1  850.06   30.07
  -8  -1  -1  760.85   25.37
   8   1   2    5.11    2.29
   8   1   2    7.58    2.10
  -8  -1  -2    0.04    1.47
   8   1   3   74.69    4.73
   8   1   3  107.57    5.95
  -8  -1  -3   71.77    3.50
   8   1   4   44.81    3.47
   8   1   4   48.74    4.13
  -8  -1  -4   42.08    2.40
   8   1   5    4.70    1.79
   8   1   5   32.17    2.97
  -8  -1  -5    5.41    1.33
   8   1   6  117.88    5.88
   8   1   7   58.01    3.37
   8   2  -3   20.83    2.28
   8   2  -2   51.56    3.18
   8   2  -2   48.50    2.85
   8   2  -1   39.07    2.79
   8   2  -1   39.33    3.17
   8   2  -1   38.23    2.22
   8   2   0  113.03    4.85
   8   2   0  116.66    6.17
   8   2   0  117.85    4.94
   8   2   1  425.79   15.88
   8   2   1  418.19   15.40
   8   2   2    5.94    2.67
   8   2   2    5.66    2.29
   8   2   3  340.51   12.94
   8   2   3  309.36   13.34
   8   2   4    4.91    2.09
   8   2   5   37.17    3.03
   8   2   6  167.50    6.28
   8   2   6  191.22    8.02
   8   2   7   21.29    3.71
   8   3  -2   71.02    3.88
   8   3  -1   48.70    3.25
   8   3  -1   47.52    2.91
   8   3   0   17.46    2.23
   8   3   0   18.89    2.64
   8   3   0   19.10    2.03
   8   3   1   12.77    2.66
   8   3   1   12.14    2.22
  -8  -3  -1   11.53    1.77
   8   3   2    8.64    2.61
   8   3   2   11.70    2.37
  -8  -3  -2    6.42    1.40
   8   3   3  173.10    7.61
   8   3   3  172.21    7.51
  -8  -3  -3  148.36    5.13
   8   3   4   22.07    2.99
   8   3   4   21.93    3.13
   8   3   5   53.55    3.70
   8   3   5   55.39    4.06
   8   3   6    0.38    1.11
   8   3   6    0.59    1.36
   8   4   0    1.66    1.08
   8   4   0    0.00    0.86
  -8  -4   0    0.00    1.26
   8   4   1  236.74    8.90
   8   4   1  235.07    8.50
  -8  -4  -1  235.45    8.39
   8   4   2   66.58    4.29
   8   4   2   67.24    4.14
  -8  -4  -2   78.05    3.21
  -8  -4  -2   62.69    3.31
   8   4   3  190.20    7.91
   8   4   3  192.78    7.89
  -8  -4  -3  160.61    6.00
  -8  -4  -3  180.19    6.18
   8   4   4   35.86    3.33
   8   4   4   35.77    3.29
  -8  -4  -4   28.14    1.85
   8   4   5   97.68    4.92
   8   4   5   99.20    5.00
   8   4   6   24.23    3.69
   8   4   6   26.16    2.50
;
_shelx_hkl_checksum   91601
